# Supplementary material for: 4-Benzyl­pyridinium hydrogen selenate
Source: Acta Crystallogr Sect E Struct Rep Online. 2008 Oct 22;64(Pt 11):o2172. doi: 10.1107/S1600536808033801 (PMC2959523; doi:10.1107/S1600536808033801)
Supplement: Supplementary file 1 [file e-64-o2172-sup1.cif]

##############################################################################
###                                                                        ###
###        Electronic paper (Acta Crystallographica Section E)             ###
###                                                                        ###
##############################################################################
#                                                                            #
# This CIF contains the data in a paper accepted for publication in Acta     #
# Crystallographica Section E. It conforms to the requirements of Notes      #
# for Authors for Section E, and has been peer reviewed under the auspices   #
# of the IUCr Commission on Journals.                                        #
#                                                                            #
# Full details of the Crystallographic Information File format               #
# are given in the paper "The Crystallographic Information File (CIF):       #
# a New Standard Archive File for Crystallography" by S. R. Hall, F. H.      #
# Allen and I. D. Brown [Acta Cryst. (1991), A47, 655-685].                  #
#                                                                            #
# The current version of the core CIF dictionary is obtainable from          #
# ftp://ftp.iucr.org/pub/cif_core.dic. The current version number is 2.4.    #
#                                                                            #
# Software is freely available for graphical display of the structure(s) in  #
# this CIF.  For information consult the CIF home page http://www.iucr.org/  #
# cif/home.html                                                              #
#                                                                            #
# This file may be used for bona fide research purposes within the           #
# scientific community so long as proper attribution is given to the journal # 
# article from which it was obtained.                                        #
#                                                                            #
##############################################################################
                                             
data_I
_audit_creation_method     SHELXL97
_chemical_name_systematic
;
4-Benzylpyridinium hydrogen selenate
;
_chemical_formula_moiety     'C12 H12 N + , H1 O4 Se1 -'
_chemical_formula_sum     'C12 H13 N O4 Se'
_chemical_formula_iupac     'C12 H12 N + , H Se O4 -'
_chemical_formula_weight     314.19
_symmetry_cell_setting     orthorhombic
_symmetry_space_group_name_H-M     'P b c a'
_symmetry_space_group_name_Hall     '-P 2ac 2ab'
loop_
    _space_group_symop_operation_xyz
    'x, y, z'
    '-x+1/2, -y, z+1/2'
    'x+1/2, -y+1/2, -z'
    '-x, y+1/2, -z+1/2'
    '-x, -y, -z'
    'x-1/2, y, -z-1/2'
    '-x-1/2, y-1/2, z'
    'x, -y-1/2, z-1/2'
_cell_length_a     27.449(5)
_cell_length_b     10.821(6)
_cell_length_c     8.8300(10)
_cell_angle_alpha     90
_cell_angle_beta     90
_cell_angle_gamma     90
_cell_volume     2623(2)
_cell_formula_units_Z     8
_cell_measurement_reflns_used     25
_cell_measurement_theta_min     14
_cell_measurement_theta_max     16
_cell_measurement_temperature     289(2)
_exptl_crystal_description     prism
_exptl_crystal_colour     pink
_exptl_crystal_size_max     0.11
_exptl_crystal_size_mid     0.09
_exptl_crystal_size_min     0.04
_exptl_crystal_density_diffrn     1.592
_exptl_crystal_density_method     'not measured'
_exptl_crystal_F_000     1264
_exptl_absorpt_coefficient_mu     2.869
_exptl_absorpt_correction_type     psi-scan
_exptl_absorpt_process_details     '(North <i>et al.</i>, 1968)'
_exptl_absorpt_correction_T_min     0.7431
_exptl_absorpt_correction_T_max     0.8939
_diffrn_radiation_type     'MoK\a'
_diffrn_radiation_wavelength     0.71073
_diffrn_radiation_source     'fine-focus sealed tube'
_diffrn_radiation_monochromator     graphite
_diffrn_measurement_device_type     'Enraf--Nonius CAD-4'
_diffrn_measurement_method     'Non-profiled \w/2\q'
_diffrn_reflns_number     3179
_diffrn_reflns_av_R_equivalents     0.0448
_diffrn_reflns_theta_min     2.4
_diffrn_reflns_theta_max     26.96
_diffrn_reflns_theta_full     26.96
_diffrn_measured_fraction_theta_max     0.988
_diffrn_measured_fraction_theta_full     0.988
_diffrn_reflns_limit_h_min     0
_diffrn_reflns_limit_h_max     35
_diffrn_reflns_limit_k_min     0
_diffrn_reflns_limit_k_max     13
_diffrn_reflns_limit_l_min     -2
_diffrn_reflns_limit_l_max     11
_diffrn_standards_number     2
_diffrn_standards_interval_count     ?
_diffrn_standards_interval_time     120
_diffrn_standards_decay_%     11
_refine_special_details
;
Refinement of <i>F</i>^2^ against ALL reflections. The weighted <i>R</i>-factor
<i>wR</i> and goodness of fit <i>S</i> are based on <i>F</i>^2^, conventional
<i>R</i>-factors <i>R</i> are based on <i>F</i>, with <i>F</i> set to zero for
negative <i>F</i>^2^. The threshold expression of <i>F</i>^2^ >
\s(<i>F</i>^2^) is used only for calculating <i>R</i>-factors(gt) <i>etc</i>.
and is not relevant to the choice of reflections for refinement.
<i>R</i>-factors based on <i>F</i>^2^ are statistically about twice as large
as those based on <i>F</i>, and <i>R</i>- factors based on ALL data will be
even larger.
;
_reflns_number_total     2817
_reflns_number_gt     1486
_reflns_threshold_expression     I>2\s(I)
_refine_ls_structure_factor_coef     Fsqd
_refine_ls_matrix_type     full
_refine_ls_R_factor_gt     0.0374
_refine_ls_wR_factor_ref     0.0868
_refine_ls_goodness_of_fit_ref     0.984
_refine_ls_restrained_S_all     0.984
_refine_ls_number_reflns     2817
_refine_ls_number_parameters     207
_refine_ls_number_restraints     0
_refine_ls_hydrogen_treatment     mixed
_refine_ls_weighting_scheme     calc
_refine_ls_weighting_details
               'calc w = 1/[\s^2^(Fo^2^)+(0.0299P)^2^] where P=(Fo^2^+2Fc^2^)/3'
_refine_ls_shift/su_max     0.001
_refine_diff_density_max     0.281
_refine_diff_density_min     -0.305
_refine_ls_extinction_method     'SHELXL97 (Sheldrick, 2008)'
_refine_ls_extinction_coef     0.0065(3)
_refine_ls_extinction_expression
                                    Fc^*^=kFc[1+0.001xFc^2^\l^3^/sin(2\q)]^-1/4^
loop_
    _atom_type_symbol
    _atom_type_description
    _atom_type_scat_dispersion_real
    _atom_type_scat_dispersion_imag
    _atom_type_scat_source
    C C 0.0033 0.0016 'International Tables Vol C Tables 4.2.6.8 and 6.1.1.4'
    H H 0 0 'International Tables Vol C Tables 4.2.6.8 and 6.1.1.4'
    N N 0.0061 0.0033 'International Tables Vol C Tables 4.2.6.8 and 6.1.1.4'
    O O 0.0106 0.006 'International Tables Vol C Tables 4.2.6.8 and 6.1.1.4'
    Se Se -0.0929 2.2259 'International Tables Vol C Tables 4.2.6.8 and 6.1.1.4'
_computing_data_collection     'CAD-4 EXPRESS (Enraf--Nonius, 1994)'
_computing_cell_refinement     'CAD-4 EXPRESS (Enraf--Nonius, 1994)'
_computing_data_reduction     'XCAD4 (Harms & Wocadlo, 1995)'
_computing_structure_solution     'SHELXS97 (Sheldrick, 2008)'
_computing_structure_refinement     'SHELXL97 (Sheldrick, 2008)'
_computing_molecular_graphics
;
ORTEPIII (Burnett & Johnson, 1996) and DIAMOND (Brandenburg,
1998)
;
_computing_publication_material     'WinGX (Farrugia, 1999)'
loop_
    _atom_site_type_symbol
    _atom_site_label
    _atom_site_fract_x
    _atom_site_fract_y
    _atom_site_fract_z
    _atom_site_U_iso_or_equiv
    _atom_site_adp_type
    _atom_site_calc_flag
    _atom_site_refinement_flags
    _atom_site_occupancy
    _atom_site_disorder_assembly
    _atom_site_disorder_group
    Se Se 0.568598(14) 0.68653(3) 0.34450(4) 0.04502(15) Uani d . 1 . .
    O O1 0.53870(10) 0.8139(2) 0.3574(4) 0.0652(8) Uani d . 1 . .
    O O2 0.53625(10) 0.5754(2) 0.2732(4) 0.0685(9) Uani d . 1 . .
    O O3 0.61665(10) 0.7080(3) 0.2250(4) 0.0779(10) Uani d . 1 . .
    H HO3 0.6065 0.7281 0.1411 0.11(2) Uiso calc R 1 . .
    O O4 0.59571(11) 0.6441(3) 0.4996(3) 0.0644(8) Uani d . 1 . .
    C C1 0.22067(18) 0.5917(5) 0.6315(6) 0.0675(14) Uani d . 1 . .
    C C2 0.21967(19) 0.6932(5) 0.5412(7) 0.0746(15) Uani d . 1 . .
    C C3 0.25920(19) 0.7237(5) 0.4540(6) 0.0624(13) Uani d . 1 . .
    C C4 0.30049(14) 0.6492(4) 0.4530(4) 0.0460(10) Uani d . 1 . .
    C C5 0.30108(17) 0.5471(4) 0.5468(6) 0.0564(12) Uani d . 1 . .
    C C6 0.26129(17) 0.5184(4) 0.6359(6) 0.0681(14) Uani d . 1 . .
    H HC6 0.2621 0.4494 0.6988 0.061(13) Uiso calc R 1 . .
    C C7 0.3437(2) 0.6798(6) 0.3529(6) 0.0683(14) Uani d . 1 . .
    C C8 0.38461(14) 0.7417(4) 0.4400(4) 0.0462(10) Uani d . 1 . .
    C C9 0.38853(17) 0.8693(4) 0.4482(5) 0.0538(11) Uani d . 1 . .
    H HC9 0.3662 0.9193 0.3977 0.046(11) Uiso calc R 1 . .
    C C10 0.42554(19) 0.9215(5) 0.5313(6) 0.0630(13) Uani d . 1 . .
    C C11 0.45454(18) 0.7264(5) 0.5991(6) 0.0631(13) Uani d . 1 . .
    C C12 0.41870(17) 0.6719(5) 0.5168(6) 0.0580(12) Uani d . 1 . .
    N N 0.45683(14) 0.8484(4) 0.6053(5) 0.0621(11) Uani d . 1 . .
    H HC1 0.1926(15) 0.573(4) 0.690(5) 0.077(15) Uiso d . 1 . .
    H HC2 0.1914(18) 0.742(5) 0.540(6) 0.102(18) Uiso d . 1 . .
    H HC3 0.2621(16) 0.795(4) 0.388(5) 0.082(16) Uiso d . 1 . .
    H HC5 0.3276(13) 0.498(4) 0.547(4) 0.058(13) Uiso d . 1 . .
    H H1C7 0.334(2) 0.729(6) 0.280(7) 0.12(2) Uiso d . 1 . .
    H H2C7 0.3573(13) 0.602(4) 0.309(4) 0.062(14) Uiso d . 1 . .
    H HC10 0.4295(16) 1.006(4) 0.543(5) 0.090(17) Uiso d . 1 . .
    H HC11 0.4786(18) 0.680(4) 0.661(6) 0.104(19) Uiso d . 1 . .
    H HC12 0.4167(16) 0.587(5) 0.503(5) 0.087(16) Uiso d . 1 . .
    H HN 0.4820(15) 0.885(4) 0.664(5) 0.071(14) Uiso d . 1 . .
loop_
    _atom_site_aniso_label
    _atom_site_aniso_U_11
    _atom_site_aniso_U_22
    _atom_site_aniso_U_33
    _atom_site_aniso_U_12
    _atom_site_aniso_U_13
    _atom_site_aniso_U_23
    Se 0.0483(2) 0.0418(2) 0.0450(2) 0.00559(19) 0.0005(2) -0.0042(2)
    O1 0.0665(18) 0.0466(16) 0.082(2) 0.0135(15) -0.0004(18) -0.0093(17)
    O2 0.0725(19) 0.0479(17) 0.085(2) 0.0001(16) -0.0203(18) -0.0108(17)
    O3 0.0505(17) 0.120(3) 0.063(2) 0.0120(19) 0.0084(16) 0.027(2)
    O4 0.093(2) 0.0568(17) 0.0429(16) 0.0089(17) -0.0115(16) -0.0017(15)
    C1 0.057(3) 0.070(3) 0.075(4) -0.022(3) 0.012(3) -0.016(3)
    C2 0.054(3) 0.075(4) 0.095(4) 0.005(3) -0.007(3) -0.004(4)
    C3 0.075(3) 0.055(3) 0.057(3) -0.002(3) -0.013(3) 0.008(2)
    C4 0.053(3) 0.048(2) 0.037(2) -0.019(2) 0.001(2) -0.0074(19)
    C5 0.055(3) 0.046(3) 0.068(3) -0.001(2) 0.007(3) 0.001(2)
    C6 0.084(4) 0.045(3) 0.076(4) -0.013(2) 0.016(3) 0.013(3)
    C7 0.077(3) 0.081(4) 0.047(3) -0.028(3) 0.010(3) -0.014(3)
    C8 0.053(2) 0.050(2) 0.036(2) -0.012(2) 0.011(2) 0.002(2)
    C9 0.060(3) 0.051(2) 0.050(3) -0.001(2) 0.002(2) 0.014(2)
    C10 0.072(3) 0.051(3) 0.066(3) -0.016(3) 0.014(3) -0.006(3)
    C11 0.055(3) 0.064(3) 0.071(3) -0.006(3) 0.008(3) 0.020(3)
    C12 0.062(3) 0.047(3) 0.066(3) -0.009(2) 0.011(2) 0.005(3)
    N 0.045(2) 0.082(3) 0.059(3) -0.025(2) 0.0041(19) 0.000(2)
_geom_special_details
;
All e.s.d.'s (except the e.s.d. in the dihedral angle between two l.s. planes)
are estimated using the full covariance matrix. The cell e.s.d.'s are taken
into account individually in the estimation of e.s.d.'s in distances, angles
and torsion angles; correlations between e.s.d.'s in cell parameters are only
used when they are defined by crystal symmetry. An approximate (isotropic)
treatment of cell e.s.d.'s is used for estimating e.s.d.'s involving l.s.
planes.
;
loop_
    _geom_bond_atom_site_label_1
    _geom_bond_atom_site_label_2
    _geom_bond_site_symmetry_2
    _geom_bond_distance
    _geom_bond_publ_flag
    Se O1 . 1.608(3) ?
    Se O2 . 1.622(3) ?
    Se O4 . 1.625(3) ?
    Se O3 . 1.705(3) ?
    O3 HO3 . 0.82 ?
    C1 C2 . 1.358(7) ?
    C1 C6 . 1.369(7) ?
    C1 HC1 . 0.95(4) ?
    C2 C3 . 1.371(7) ?
    C2 HC2 . 0.94(5) ?
    C3 C4 . 1.391(6) ?
    C3 HC3 . 0.97(4) ?
    C4 C5 . 1.381(6) ?
    C4 C7 . 1.515(6) ?
    C5 C6 . 1.382(6) ?
    C5 HC5 . 0.90(4) ?
    C6 HC6 . 0.93 ?
    C7 C8 . 1.518(6) ?
    C7 H1C7 . 0.88(6) ?
    C7 H2C7 . 1.00(4) ?
    C8 C12 . 1.381(6) ?
    C8 C9 . 1.387(6) ?
    C9 C10 . 1.375(6) ?
    C9 HC9 . 0.93 ?
    C10 N . 1.338(6) ?
    C10 HC10 . 0.93(5) ?
    C11 N . 1.323(6) ?
    C11 C12 . 1.358(7) ?
    C11 HC11 . 1.00(5) ?
    C12 HC12 . 0.93(5) ?
    N HN . 0.95(4) ?
loop_
    _geom_angle_atom_site_label_1
    _geom_angle_atom_site_label_2
    _geom_angle_atom_site_label_3
    _geom_angle_site_symmetry_1
    _geom_angle_site_symmetry_3
    _geom_angle
    _geom_angle_publ_flag
    O1 Se O2 . . 112.56(15) ?
    O1 Se O4 . . 114.59(15) ?
    O2 Se O4 . . 111.61(15) ?
    O1 Se O3 . . 108.78(16) ?
    O2 Se O3 . . 106.51(16) ?
    O4 Se O3 . . 101.89(16) ?
    Se O3 HO3 . . 109.5 ?
    C2 C1 C6 . . 120.1(5) ?
    C2 C1 HC1 . . 118(3) ?
    C6 C1 HC1 . . 122(3) ?
    C1 C2 C3 . . 120.6(5) ?
    C1 C2 HC2 . . 119(3) ?
    C3 C2 HC2 . . 121(3) ?
    C2 C3 C4 . . 120.6(5) ?
    C2 C3 HC3 . . 126(3) ?
    C4 C3 HC3 . . 113(3) ?
    C5 C4 C3 . . 118.0(4) ?
    C5 C4 C7 . . 121.0(4) ?
    C3 C4 C7 . . 121.0(5) ?
    C4 C5 C6 . . 120.8(4) ?
    C4 C5 HC5 . . 119(3) ?
    C6 C5 HC5 . . 121(3) ?
    C1 C6 C5 . . 119.8(5) ?
    C1 C6 HC6 . . 120.1 ?
    C5 C6 HC6 . . 120.1 ?
    C4 C7 C8 . . 112.4(4) ?
    C4 C7 H1C7 . . 109(4) ?
    C8 C7 H1C7 . . 109(4) ?
    C4 C7 H2C7 . . 109(2) ?
    C8 C7 H2C7 . . 107(2) ?
    H1C7 C7 H2C7 . . 110(5) ?
    C12 C8 C9 . . 117.8(4) ?
    C12 C8 C7 . . 120.6(4) ?
    C9 C8 C7 . . 121.5(5) ?
    C10 C9 C8 . . 119.6(4) ?
    C10 C9 HC9 . . 120.2 ?
    C8 C9 HC9 . . 120.2 ?
    N C10 C9 . . 119.5(4) ?
    N C10 HC10 . . 117(3) ?
    C9 C10 HC10 . . 123(3) ?
    N C11 C12 . . 119.3(5) ?
    N C11 HC11 . . 117(3) ?
    C12 C11 HC11 . . 124(3) ?
    C11 C12 C8 . . 121.1(5) ?
    C11 C12 HC12 . . 123(3) ?
    C8 C12 HC12 . . 116(3) ?
    C11 N C10 . . 122.6(5) ?
    C11 N HN . . 118(3) ?
    C10 N HN . . 119(3) ?
loop_
    _geom_torsion_atom_site_label_1
    _geom_torsion_atom_site_label_2
    _geom_torsion_atom_site_label_3
    _geom_torsion_atom_site_label_4
    _geom_torsion_site_symmetry_1
    _geom_torsion_site_symmetry_2
    _geom_torsion_site_symmetry_3
    _geom_torsion_site_symmetry_4
    _geom_torsion
    _geom_torsion_publ_flag
    C6 C1 C2 C3 . . . . -0.2(8) ?
    C1 C2 C3 C4 . . . . 2.0(8) ?
    C2 C3 C4 C5 . . . . -2.6(7) ?
    C2 C3 C4 C7 . . . . 177.9(4) ?
    C3 C4 C5 C6 . . . . 1.6(7) ?
    C7 C4 C5 C6 . . . . -178.9(4) ?
    C2 C1 C6 C5 . . . . -0.8(8) ?
    C4 C5 C6 C1 . . . . 0.0(7) ?
    C5 C4 C7 C8 . . . . -78.7(6) ?
    C3 C4 C7 C8 . . . . 100.8(6) ?
    C4 C7 C8 C12 . . . . 85.0(6) ?
    C4 C7 C8 C9 . . . . -93.6(6) ?
    C12 C8 C9 C10 . . . . -0.1(6) ?
    C7 C8 C9 C10 . . . . 178.5(4) ?
    C8 C9 C10 N . . . . -1.1(6) ?
    N C11 C12 C8 . . . . -0.2(7) ?
    C9 C8 C12 C11 . . . . 0.8(6) ?
    C7 C8 C12 C11 . . . . -177.8(4) ?
    C12 C11 N C10 . . . . -1.1(7) ?
    C9 C10 N C11 . . . . 1.8(7) ?
loop_
    _geom_hbond_atom_site_label_D
    _geom_hbond_atom_site_label_H
    _geom_hbond_atom_site_label_A
    _geom_hbond_site_symmetry_A
    _geom_hbond_distance_DH
    _geom_hbond_distance_HA
    _geom_hbond_distance_DA
    _geom_hbond_angle_DHA
    _geom_hbond_publ_flag
    O3 HO3 O4 8_575 0.82 1.89 2.617(4) 147.8 y
    N HN O2 8_576 0.95(4) 1.82(5) 2.762(5) 168(4) y
data_global
_journal_date_recd_electronic     2008-04-15
_journal_date_accepted     2008-10-16
_journal_name_full     'Acta Crystallographica, Section E'
_journal_year     2008
_journal_volume     64
_journal_issue     11
_journal_page_first     o2172
_journal_page_last     o2172
_journal_paper_category     QO
_journal_coeditor_code     IM2065
_publ_contact_author_name     'Maalej, Wassim'
_publ_contact_author_address
;
Laboratoire de l'Etat Solide
Faculte des Sciences de Sfax
BP 1171
3000 Sfax
Tunisia
;
_publ_contact_author_email     'maalej_wassim@yahoo.fr'
_publ_contact_author_fax     '(216)74 27 44 37'
_publ_contact_author_phone     '(216)74 27 49 23'
_publ_section_title
;
4-Benzylpyridinium hydrogen selenate
;
loop_
    _publ_author_name
    _publ_author_address
    'Maalej, Wassim'
;
Laboratoire de l'Etat Solide
Facult\'e des Sciences de Sfax
BP 1171
3000 Sfax
Tunisia
;
    'Elaoud, Zakaria'
;
Laboratoire de l'Etat Solide
Facult\'e des Sciences de Sfax
BP 1171
3000 Sfax
Tunisia
;
    'Mhiri, Tahar'
;
Laboratoire de l'Etat Solide
Facult\'e des Sciences de Sfax
BP 1171
3000 Sfax
Tunisia
;
    'Daoud, Abdelaziz'
;
Laboratoire de l'Etat Solide
Facult\'e des Sciences de Sfax
BP 1171
3000 Sfax
Tunisia
;
    'Driss, Ahmed'
;
Laboratoire de Mat\'eriaux et Cristallochimie
D\'epartement de Chimie
Facult\'e des Sciences
2092 Campus Universitaire
Tunis
Tunisia
;
