# Supplementary material for: 4-Benzyl­pyridinium hydrogen selenate
Source: Acta Crystallogr Sect E Struct Rep Online. 2008 Oct 22;64(Pt 11):o2172. doi: 10.1107/S1600536808033801 (PMC2959523; doi:10.1107/S1600536808033801)
Supplement: Supplementary file 2 [file e-64-o2172-Isup2.hkl]

#
# h,k,l, Fc-squared, Fo-squared, sigma(Fo-squared) and status flag
#
data_I
_shelx_title '  new in P b c a'
_shelx_refln_list_code          4
_shelx_F_calc_maximum      407.65
_exptl_crystal_F_000      1264.00
_reflns_d_resolution_high  0.7837
 
loop_
 _symmetry_equiv_pos_as_xyz
 'x, y, z'
 '-x+1/2, -y, z+1/2'
 'x+1/2, -y+1/2, -z'
 '-x, y+1/2, -z+1/2'
 '-x, -y, -z'
 'x-1/2, y, -z-1/2'
 '-x-1/2, y-1/2, z'
 'x, -y-1/2, z-1/2'
 
_cell_length_a    27.4487
_cell_length_b    10.8206
_cell_length_c     8.8297
_cell_angle_alpha  90.000
_cell_angle_beta   90.000
_cell_angle_gamma  90.000
 
_shelx_F_squared_multiplier     1.000
 
loop_
 _refln_index_h
 _refln_index_k
 _refln_index_l
 _refln_F_squared_calc
 _refln_F_squared_meas
 _refln_F_squared_sigma
 _refln_observed_status
   4   0   0       51.61       14.33     20.88 o
   8   0   0    46255.21    40426.60    266.81 o
  10   0   0     6942.07     6716.25    114.68 o
  12   0   0     2056.95     2152.48     77.51 o
  14   0   0     3308.82     3146.39    102.08 o
  16   0   0     4195.84     4069.90    122.57 o
  18   0   0      279.45      329.27     37.19 o
  20   0   0     3537.46     3532.69    131.20 o
  22   0   0     8845.58     8912.71    215.31 o
  24   0   0      200.47      259.50     88.19 o
  26   0   0     3443.86     3212.11    159.40 o
  28   0   0     2651.58     2769.61    167.93 o
  30   0   0      980.64     1069.91     96.83 o
  32   0   0        8.68      188.16    113.84 o
  34   0   0      331.54      492.86     59.54 o
   2   1   0     9444.94    10013.56     80.46 o
   4   1   0    49262.55    42129.20    219.64 o
   6   1   0    10833.92    10838.37    116.63 o
   8   1   0     9461.90     8732.14    118.97 o
  10   1   0     9393.46     8832.12    133.72 o
  12   1   0    11644.36    10875.49    163.29 o
  14   1   0      517.72      462.77     46.62 o
  16   1   0     3487.44     3663.76    116.45 o
  18   1   0     9702.07     9431.73    190.59 o
  20   1   0     5361.27     5481.24    162.22 o
  22   1   0      854.05      749.29     69.26 o
  24   1   0      995.04      983.57     89.19 o
  26   1   0     6645.88     6927.70    220.29 o
  28   1   0      635.82      551.25     58.71 o
  30   1   0        6.87      -63.95    107.66 o
  32   1   0      964.38      883.33    103.00 o
  34   1   0      863.57      953.98     85.79 o
   0   2   0   121759.20   118706.34    429.77 o
   2   2   0    28020.10    26387.53    174.22 o
   4   2   0    10469.17    10225.09    113.39 o
   6   2   0    25163.28    23374.62    192.44 o
   8   2   0     6339.10     5975.95    104.64 o
  10   2   0     3285.50     3127.95     85.56 o
  12   2   0       21.13       99.52     39.76 o
  14   2   0     2382.94     2267.02     90.66 o
  16   2   0     3979.52     4029.34    125.18 o
  18   2   0     1673.48     1783.11     95.58 o
  20   2   0     2101.23     2076.93    111.39 o
  22   2   0     3980.64     4097.65    155.60 o
  24   2   0      147.92      174.63     83.24 o
  26   2   0      580.27      678.77     71.07 o
  28   2   0     1142.19     1243.21    116.03 o
  30   2   0      142.44      181.66    107.44 o
  32   2   0       32.15     -122.48    122.48 o
  34   2   0       83.99      239.80    131.51 o
   2   3   0     7041.61     7029.89    103.83 o
   4   3   0     2856.82     2790.84     71.05 o
   6   3   0       16.84       64.08     30.50 o
   8   3   0     3570.15     3668.61     92.94 o
  10   3   0     8579.61     8441.71    145.31 o
  12   3   0     1275.50     1146.83     71.53 o
  14   3   0     2050.00     2215.54     93.89 o
  16   3   0     4664.19     4762.19    141.32 o
  18   3   0     3347.17     3597.57    130.79 o
  20   3   0     1286.08     1216.68     93.35 o
  22   3   0        0.74       95.31     68.03 o
  24   3   0     1096.93     1045.67     95.39 o
  26   3   0      386.14      380.78     41.39 o
  28   3   0       36.31      -42.47     96.18 o
  30   3   0       65.88      252.51    104.71 o
  32   3   0      180.35      362.71    126.09 o
  34   3   0        7.12      141.98    129.64 o
   0   4   0     1609.60     1652.07     62.67 o
   2   4   0     5569.95     5576.64    106.59 o
   4   4   0     1158.38     1252.47     56.94 o
   6   4   0       18.96      -27.04     37.29 o
   8   4   0     3791.46     4021.37    104.71 o
  10   4   0     1123.11     1100.91     69.51 o
  12   4   0      127.47      122.40     48.42 o
  14   4   0      484.95      565.45     46.11 o
  16   4   0     1050.38     1096.81     87.76 o
  18   4   0       14.56        0.00     66.43 o
  20   4   0      179.68      177.61     81.39 o
  22   4   0       55.46      124.09     78.78 o
  24   4   0       43.38      152.24     92.61 o
  26   4   0       26.50       22.97     96.31 o
  28   4   0       22.78     -108.65    108.65 o
  30   4   0       15.00      192.24    111.12 o
   2   5   0     3530.94     3290.33     98.12 o
   4   5   0     5322.55     5388.47    120.92 o
   6   5   0      348.34      366.73     31.64 o
   8   5   0     3706.10     3885.99    113.99 o
  10   5   0     3543.33     3524.89    116.72 o
  12   5   0     2437.57     2492.80    107.23 o
  14   5   0       77.43       45.69     63.47 o
  16   5   0      167.52      181.68     26.93 o
  18   5   0     1987.01     2052.55    123.86 o
  20   5   0      722.37      673.23     68.50 o
  22   5   0      159.29       81.14     87.56 o
  24   5   0      141.64      238.34     89.16 o
  26   5   0      281.56      193.56    108.21 o
  28   5   0      338.81      346.01     50.65 o
  32   5   0       38.14      116.31    119.27 o
   0   6   0    16004.63    16559.80    224.79 o
   2   6   0     4609.81     4642.27    124.02 o
   4   6   0      423.36      373.32     37.08 o
   6   6   0     7632.28     7238.59    158.73 o
   8   6   0    11254.97    10711.86    195.90 o
  10   6   0     1015.22     1023.55     86.15 o
  12   6   0     2215.76     2485.67    111.70 o
  14   6   0     4808.35     4701.57    155.24 o
  16   6   0     1436.44     1537.71    107.49 o
  18   6   0        5.83      -23.09     79.14 o
  20   6   0      212.06      190.33     91.28 o
  22   6   0     1582.55     1597.06    135.33 o
  26   6   0       16.38      223.85     95.07 o
  28   6   0      381.30      305.01    135.15 o
  30   6   0      596.28      647.15     78.10 o
   2   7   0     9507.57     9762.64    195.37 o
   4   7   0    22398.58    22098.82    292.36 o
   6   7   0     2076.52     1957.96     99.03 o
   8   7   0      358.99      395.42     39.67 o
  10   7   0     4542.07     4403.21    151.43 o
  12   7   0     5692.56     5514.85    170.35 o
  14   7   0     1632.05     1672.15    106.17 o
  16   7   0      156.59       98.55     84.10 o
  18   7   0     5178.83     5195.63    186.36 o
  20   7   0     2620.09     2800.34    164.60 o
  22   7   0        1.56       93.71     84.45 o
  24   7   0      930.26     1138.45    112.65 o
  26   7   0     1862.27     1973.60    159.73 o
  28   7   0      116.12      -21.98    117.19 o
  30   7   0      103.32      363.28    124.84 o
   0   8   0    17375.58    18061.52    283.51 o
   2   8   0     7520.00     7790.05    188.72 o
   4   8   0       82.97      109.78     70.39 o
   6   8   0     5417.23     5256.89    165.03 o
   8   8   0    13698.94    13291.12    258.65 o
  10   8   0     2586.47     2644.71    129.46 o
  12   8   0      877.98      871.33     83.36 o
  14   8   0     6862.52     6776.44    208.26 o
  16   8   0     1004.40      995.10     93.02 o
  18   8   0       83.09      -93.97     93.97 o
  20   8   0     2104.67     2073.39    153.39 o
  22   8   0     1852.78     1824.59    160.24 o
  24   8   0      229.90      183.41    121.78 o
  26   8   0      185.76      -14.57    126.96 o
  28   8   0      882.05     1104.31    130.30 o
   2   9   0     6422.99     6431.40    190.49 o
   4   9   0     5382.31     5177.01    175.60 o
   6   9   0     5235.82     4866.51    175.52 o
   8   9   0      266.74      171.58     92.65 o
  10   9   0      389.12      227.96     90.57 o
  12   9   0     2291.15     2288.13    137.99 o
  14   9   0     1086.17     1007.19     99.21 o
  16   9   0      120.00      206.97     99.53 o
  18   9   0     1601.71     1739.41    142.98 o
  20   9   0      635.48      528.22     53.76 o
  22   9   0       36.67      -13.71    122.24 o
  24   9   0     1131.59     1335.67    126.02 o
  26   9   0      597.36      414.33    139.14 o
   0  10   0     1485.58     1422.66    120.46 o
   2  10   0      888.88      920.71     89.29 o
   4  10   0       46.29       30.87     85.57 o
   6  10   0     1461.13     1353.18    124.29 o
   8  10   0     1153.33     1142.30     97.86 o
  10  10   0      962.41      740.18     83.85 o
  12  10   0      652.72      526.79     56.12 o
  14  10   0     1607.19     1676.55    139.64 o
  16  10   0      206.02      138.08    119.80 o
  18  10   0       41.80     -117.79    117.79 o
  20  10   0     1202.68     1229.86    116.39 o
  22  10   0      296.46      317.44    122.90 o
  24  10   0      121.57     -109.41    136.33 o
   2  11   0      568.29      577.76     53.64 o
   4  11   0      318.86      284.24     41.01 o
   6  11   0       66.01       29.26     89.40 o
   8  11   0      208.01       35.94    110.91 o
  10  11   0      384.32      166.78    114.77 o
  12  11   0      127.52      262.04    103.61 o
  14  11   0       39.47       53.09    110.75 o
  16  11   0      517.03      351.04     57.95 o
  18  11   0       96.66      137.93    118.17 o
  20  11   0       74.46      -15.19    127.55 o
   0  12   0      171.35       51.25    112.51 o
   2  12   0      151.09       57.92    120.41 o
   4  12   0        1.50       58.40    107.17 o
   6  12   0       42.78       85.57    111.99 o
   8  12   0       63.80     -124.09    124.09 o
  10  12   0      121.33      144.85    118.79 o
  12  12   0        5.05        7.16    122.11 o
  14  12   0       41.79      -44.08    116.80 o
  16  12   0        0.76       -7.65    128.16 o
   2  13   0      100.65       79.28    131.88 o
   4  13   0      132.46      319.71    123.74 o
   6  13   0      275.23      161.93    125.86 o
   8  13   0        0.12     -126.92    126.92 o
  10  13   0      101.39      -61.37    133.61 o
   1   1   1     1556.54     1718.68     27.57 o
   2   1   1     4298.08     4437.34     43.94 o
   3   1   1     2580.94     2695.67     37.23 o
   4   1   1    11233.47    11218.82    293.24 o
   5   1   1       76.20       67.78     18.11 o
   6   1   1      782.29      842.55     30.27 o
   7   1   1     3284.80     3280.27     52.53 o
   8   1   1      261.86      243.78     33.94 o
   9   1   1      513.85      486.89     37.56 o
  10   1   1      715.66      686.75     37.40 o
  11   1   1     2944.96     2903.82     60.52 o
  12   1   1      555.71      495.87     30.67 o
  13   1   1      691.89      685.22     41.29 o
  14   1   1      229.01      187.31     26.01 o
  15   1   1     1134.05     1195.60     51.94 o
  16   1   1       63.99       82.78     37.00 o
  17   1   1       84.26      115.06     19.93 o
  18   1   1     2218.45     2265.28     73.99 o
  19   1   1      217.24      176.52     23.99 o
  20   1   1      215.00      204.93     19.34 o
  21   1   1       17.60       16.36     48.56 o
  22   1   1        1.98      -50.92     50.92 o
  23   1   1     1007.72      828.15     55.71 o
  24   1   1      960.10      908.31     63.25 o
  25   1   1       43.99     -148.86    164.22 o
  26   1   1      281.57      154.77    133.29 o
  27   1   1      141.96      136.55    109.05 o
  28   1   1      191.12       78.64    189.58 o
  29   1   1      153.89      116.46     83.24 o
  30   1   1       45.55      -78.96     78.96 o
  31   1   1       85.54       -1.06    100.33 o
  32   1   1       58.61      -62.23     84.73 o
  33   1   1        1.18      -37.03    196.80 o
  34   1   1       60.50      112.29    109.71 o
   0   2   1    35560.37    36461.78    739.70 o
   1   2   1     1804.58     1760.36     55.74 o
   2   2   1    20888.75    21457.27    840.44 o
   3   2   1    56066.16    57621.64   2482.58 o
   4   2   1     3021.65     2842.98     75.03 o
   5   2   1     3751.36     3716.94    104.37 o
   6   2   1     5821.16     5616.25    263.27 o
   7   2   1     2244.16     2525.66    100.92 o
   8   2   1    11909.03    11725.31    200.66 o
   9   2   1     1674.15     1568.34     90.64 o
  10   2   1     5006.25     5294.29     79.11 o
  11   2   1     5646.19     5471.06     96.49 o
  12   2   1     1059.30     1049.59     45.91 o
  13   2   1       12.50       26.06     36.24 o
  14   2   1     3621.90     3810.52    154.75 o
  15   2   1      297.07      292.72     19.79 o
  16   2   1     3950.20     3787.82    168.63 o
  17   2   1      899.05      843.77     54.45 o
  18   2   1       12.27      -42.71     42.71 o
  19   2   1     2039.52     2025.13     77.17 o
  20   2   1      960.62      948.02     62.15 o
  21   2   1      209.21      209.63     48.73 o
  22   2   1     3331.30     3321.33    103.96 o
  23   2   1       26.85       84.09     58.19 o
  24   2   1      469.46      499.91     39.50 o
  25   2   1      654.47      641.24     72.44 o
  26   2   1      203.52      -78.52    212.74 o
  27   2   1      596.94      587.19    242.98 o
  28   2   1      559.63      575.53     36.11 o
  29   2   1        1.92     -264.97    476.14 o
  30   2   1      551.80      609.50    111.96 o
  31   2   1      171.65       28.76    178.21 o
  32   2   1       31.27     -124.81    326.52 o
  33   2   1      143.33      124.89     91.50 o
  34   2   1       25.20      -86.31     99.53 o
   1   3   1    12779.05    13198.59    107.00 o
   2   3   1     9704.24     9069.90    377.42 o
   3   3   1        7.85       35.59     19.68 o
   4   3   1    29383.34    28314.24    690.36 o
   5   3   1    17214.79    17768.86    795.72 o
   6   3   1      308.93      320.51     29.55 o
   7   3   1    11540.97    12034.79    566.41 o
   8   3   1     8286.08     8580.36     98.79 o
   9   3   1     5886.45     5637.57     87.61 o
  10   3   1    17504.23    17695.44    151.30 o
  11   3   1     6289.24     6504.54     96.67 o
  12   3   1     6253.78     6011.27     96.07 o
  13   3   1    10669.38    10645.05    129.36 o
  14   3   1     1749.97     1787.91     64.69 o
  15   3   1     6864.53     7068.12    114.94 o
  16   3   1     3543.28     3538.61     89.32 o
  17   3   1       49.60      -53.47     53.47 o
  18   3   1    11502.74    11196.81    156.19 o
  19   3   1      590.73      559.95     46.98 o
  20   3   1     5469.14     5354.61    119.58 o
  21   3   1     1207.57     1246.03     75.89 o
  22   3   1        4.31      -58.36     58.36 o
  23   3   1     1742.36     1703.57    151.38 o
  24   3   1     1446.66     1563.33     90.72 o
  25   3   1       31.28     -298.31    349.05 o
  26   3   1     2317.65     2240.03    117.09 o
  27   3   1       15.94     -208.09    318.42 o
  28   3   1      282.81       37.52    309.61 o
  29   3   1      384.57      381.56     49.29 o
  30   3   1       51.40      -15.59    100.14 o
  31   3   1      174.49       44.37    147.52 o
  32   3   1      287.64      329.06     74.67 o
  33   3   1        0.02      -96.82     96.82 o
  34   3   1      172.73      302.09     93.08 o
   0   4   1    27001.21    26438.99    168.19 o
   1   4   1       17.09       50.74     22.99 o
   3   4   1     3440.59     3557.10     64.23 o
   4   4   1     6886.29     6887.38    172.73 o
   5   4   1     1862.27     1776.89     88.29 o
   6   4   1    16433.63    16261.93    305.17 o
   7   4   1        4.43       41.11     28.25 o
   8   4   1     8769.37     8484.71    155.97 o
   9   4   1     5190.52     5242.95     87.46 o
  10   4   1      234.78      243.99     18.11 o
  11   4   1     3642.32     3494.15     78.10 o
  12   4   1     5104.57     5279.26    163.46 o
  13   4   1     1580.22     1578.00     62.59 o
  14   4   1    13989.69    14019.04    160.35 o
  15   4   1       14.48       27.48     74.64 o
  16   4   1     9418.74     8996.33    139.15 o
  17   4   1     2621.88     2730.75     86.10 o
  18   4   1      726.79      622.98     50.16 o
  19   4   1     1890.97     1914.94     83.70 o
  20   4   1     2138.06     2175.69    124.63 o
  21   4   1      713.04      696.77     73.57 o
  22   4   1     5746.69     5625.28    134.60 o
  23   4   1       15.46      -69.14     69.14 o
  24   4   1     1407.61     1274.80     75.21 o
  25   4   1      860.83      898.92     71.41 o
  26   4   1      109.06      120.96     77.12 o
  27   4   1      627.09      566.22    116.61 o
  28   4   1      560.31      564.88     38.55 o
  29   4   1       94.71     -115.27    226.90 o
  30   4   1      554.01      628.38    212.60 o
  31   4   1      196.36      142.80    110.29 o
  32   4   1       55.51     -144.77    144.77 o
  33   4   1      255.51      262.82     54.03 o
   1   5   1     9781.55    10460.22    284.72 o
   2   5   1     9758.81     9543.24    176.53 o
   3   5   1        5.33       39.07     36.67 o
   4   5   1     9879.56     9868.77    390.56 o
   5   5   1     4111.59     4316.34     81.86 o
   6   5   1      872.93      921.31     46.40 o
   7   5   1     8476.85     8712.76    343.79 o
   8   5   1     8173.52     8411.14    215.33 o
   9   5   1     2439.89     2417.72     70.71 o
  10   5   1     8820.07     8873.72    216.76 o
  11   5   1       63.87       52.88     53.35 o
  12   5   1     8642.84     8602.51    247.55 o
  13   5   1     5213.47     5326.99    150.52 o
  14   5   1      661.02      632.63     36.91 o
  15   5   1     3075.72     2945.46     88.56 o
  16   5   1     2155.58     2232.30     83.17 o
  17   5   1     1455.02     1323.32     78.01 o
  18   5   1     8217.79     8227.82    351.88 o
  19   5   1      273.29      289.18     27.42 o
  20   5   1     2862.18     2890.50    121.86 o
  21   5   1     1204.69     1386.38     83.94 o
  22   5   1        6.99      -64.67     64.67 o
  23   5   1     1300.02     1275.72     87.06 o
  24   5   1      938.34     1055.93     64.20 o
  25   5   1       10.34      -14.89     72.78 o
  26   5   1     1131.24     1177.83    107.49 o
  27   5   1      123.65       84.13     76.97 o
  28   5   1       92.34       52.83     79.34 o
  29   5   1      340.09      308.75     38.39 o
  30   5   1       69.53       42.51     84.82 o
  31   5   1        5.48      -91.20     91.20 o
  32   5   1      226.95      281.33     96.44 o
   0   6   1     6540.30     6431.28    184.52 o
   1   6   1     1612.47     1720.38     63.20 o
   2   6   1     2168.22     2163.92     65.97 o
   3   6   1      568.82      514.13     34.22 o
   4   6   1     2712.68     2742.82    187.62 o
   5   6   1       61.65       34.17     52.91 o
   6   6   1     4847.40     4862.21    167.33 o
   7   6   1      604.75      643.02     40.26 o
   8   6   1     2062.51     2110.71    136.55 o
   9   6   1     1881.53     2031.46     69.34 o
  10   6   1       62.58       -4.18     46.43 o
  11   6   1     3445.93     3277.22     89.43 o
  12   6   1     1270.90     1304.31    106.56 o
  13   6   1     1172.14     1116.05    101.64 o
  14   6   1     2975.79     2927.60     92.65 o
  15   6   1      708.27      730.52     50.13 o
  16   6   1     1848.72     1798.86     81.38 o
  17   6   1     2540.87     2605.90     91.13 o
  18   6   1      191.82      192.81     31.74 o
  19   6   1     1073.47     1062.79     68.25 o
  20   6   1     1545.64     1555.31     90.05 o
  21   6   1        4.73       52.74     62.08 o
  22   6   1     2117.74     2223.49    125.10 o
  23   6   1      118.91       28.86     73.26 o
  25   6   1      344.01      385.27     31.31 o
  26   6   1       83.52      123.84    173.80 o
  27   6   1      241.39      242.30     80.85 o
  28   6   1      427.83      457.81     57.08 o
  29   6   1       12.91      -84.18     84.18 o
  30   6   1      142.04      136.62     86.05 o
  31   6   1       39.63       21.14     92.21 o
   1   7   1      153.45      215.44     39.89 o
   2   7   1     1871.74     1761.30     90.80 o
   3   7   1      521.56      557.60     35.78 o
   4   7   1     3474.36     3484.56     91.03 o
   5   7   1       75.77      149.23     43.74 o
   6   7   1      745.88      806.73     51.22 o
   7   7   1       19.48       25.02     58.59 o
   8   7   1      147.41       60.03     48.07 o
   9   7   1      662.77      638.63     92.92 o
  10   7   1      398.33      427.68     28.89 o
  11   7   1      279.58      304.86     64.98 o
  12   7   1      115.53      162.82     49.77 o
  13   7   1      109.81       85.37     51.05 o
  14   7   1      525.33      484.72     40.85 o
  15   7   1       40.62       38.71     53.67 o
  16   7   1      219.82      208.73     32.22 o
  17   7   1      369.37      338.94     29.74 o
  18   7   1       55.38       24.91     61.71 o
  19   7   1       18.71      -50.28     66.23 o
  20   7   1       13.83      -66.52     66.52 o
  21   7   1       33.86       77.68     67.21 o
  22   7   1       82.43      -32.70     74.18 o
  24   7   1      213.28      268.57     42.05 o
  25   7   1       38.74      100.83     76.10 o
  26   7   1       22.84      103.35     80.45 o
  27   7   1       30.85       17.66    107.54 o
  28   7   1        6.60        1.07    226.06 o
  29   7   1       38.78       81.03     84.95 o
  30   7   1       65.47      215.36    123.48 o
   0   8   1       75.66       85.86     48.61 o
   1   8   1       13.36       57.86     47.36 o
   2   8   1        0.14       15.91     45.43 o
   3   8   1      205.46      190.55     26.86 o
   4   8   1       22.78      -23.86     46.76 o
   5   8   1      186.64      221.25     47.06 o
   6   8   1       48.15      -68.26     81.31 o
   7   8   1      152.02      166.30     21.54 o
   8   8   1      243.54      221.67     30.14 o
   9   8   1      443.22      437.48    107.45 o
  10   8   1       17.04      -11.49     54.65 o
  11   8   1       22.65        7.04     52.81 o
  12   8   1       55.19       44.08     56.96 o
  13   8   1       37.26      -60.09     60.41 o
  14   8   1      156.14      187.25     58.50 o
  15   8   1      223.31      213.09     32.95 o
  16   8   1       16.94       -9.34     61.65 o
  17   8   1      706.46      777.60     69.41 o
  18   8   1       58.77      -45.45     70.09 o
  19   8   1       43.72       70.04    143.35 o
  20   8   1       30.15       -8.64     69.43 o
  21   8   1        6.71       68.95     69.93 o
  22   8   1       24.94       11.99     75.09 o
  23   8   1      118.24      100.00     78.83 o
  24   8   1       21.49      -76.83     76.83 o
  25   8   1        4.37       -8.55     83.15 o
  26   8   1       30.79      -22.06     85.08 o
  27   8   1       20.40      -65.21     93.03 o
  28   8   1        0.56       53.87    119.33 o
   1   9   1      526.78      482.82     31.22 o
   2   9   1      276.00      210.38     65.22 o
   3   9   1       84.40       81.54     55.90 o
   4   9   1      671.65      658.11     97.48 o
   5   9   1      117.86      123.21     56.13 o
   6   9   1      304.51      351.35     33.66 o
   7   9   1      697.78      749.96     54.46 o
   8   9   1      120.67      127.72     63.21 o
   9   9   1       69.40       31.85     59.19 o
  10   9   1      639.64      608.32     37.76 o
  11   9   1      219.47      118.55     77.51 o
  12   9   1      394.52      517.49     71.85 o
  13   9   1      155.35      134.82     66.94 o
  14   9   1       47.00       55.21     64.17 o
  15   9   1      943.68     1072.14     70.31 o
  16   9   1      193.75      170.68     72.87 o
  17   9   1       17.90       73.77     66.82 o
  18   9   1      432.92      406.14     60.23 o
  19   9   1        9.11       76.15     72.14 o
  20   9   1      279.46      312.88     63.74 o
  21   9   1      259.80      327.18     85.20 o
  22   9   1       10.36      -58.63    129.95 o
  23   9   1      176.96      205.97    122.02 o
  24   9   1       34.18      100.02     83.42 o
  25   9   1       30.26       50.64     89.33 o
  26   9   1      186.31      278.20    131.34 o
   0  10   1     2837.40     2975.45    106.63 o
   1  10   1      238.48      244.68     35.31 o
   2  10   1     1081.63     1086.64     92.47 o
   3  10   1      317.95      345.20     53.18 o
   4  10   1        1.85      -48.64     63.87 o
   5  10   1     1166.17     1162.59     79.25 o
   6  10   1     1102.95     1254.64     77.87 o
   7  10   1       32.51       18.39     83.96 o
   8  10   1     1551.93     1489.40     94.13 o
   9  10   1       88.67      203.70     65.23 o
  10  10   1      562.16      527.95     76.07 o
  11  10   1      975.65      909.26     64.90 o
  12  10   1      169.81      205.84     73.65 o
  13  10   1      199.75      282.58     73.55 o
  14  10   1      683.79      723.55     56.05 o
  15  10   1       59.65        0.03     75.81 o
  16  10   1      463.63      554.44     69.19 o
  17  10   1      579.90      603.04    185.61 o
  18  10   1        3.66      -40.05     80.38 o
  19  10   1      204.99      222.63     90.87 o
  20  10   1      123.19       85.97    120.03 o
  21  10   1       84.04        2.58     89.33 o
  22  10   1      497.40      561.31     43.80 o
  23  10   1       33.30       -0.64     93.76 o
   1  11   1      343.52      350.31     72.33 o
   2  11   1      847.31      972.58     70.46 o
   3  11   1      134.55      197.82     38.06 o
   4  11   1     1960.58     2178.30    104.69 o
   5  11   1      719.25      690.64     52.05 o
   6  11   1      386.30      374.67     50.04 o
   7  11   1      228.11      198.62    195.09 o
   8  11   1      190.13      173.23     78.16 o
   9  11   1      552.84      620.68     40.60 o
  10  11   1     1410.15     1464.54     91.02 o
  11  11   1       15.48      109.10     74.64 o
  12  11   1      984.04      958.13     77.66 o
  13  11   1      634.27      688.63     41.60 o
  14  11   1       68.25      127.78    154.47 o
  15  11   1      388.09      425.78     64.92 o
  16  11   1      292.61      253.36     88.09 o
  17  11   1      176.05      186.89     90.06 o
  18  11   1      958.95      999.54     67.11 o
  19  11   1       28.08      -68.71     90.43 o
  20  11   1      266.91      277.20     97.43 o
   0  12   1      742.60      771.70     51.13 o
   1  12   1       71.73      200.65     79.79 o
   2  12   1      586.58      524.05     81.56 o
   3  12   1      242.05      271.48     82.86 o
   4  12   1      215.18      246.24     83.20 o
   5  12   1      240.74      110.43     84.64 o
   6  12   1      731.58      836.06     84.48 o
   7  12   1       43.98       91.61     76.74 o
   8  12   1     1155.97     1075.17     85.84 o
   9  12   1      283.21      230.90     49.28 o
  10  12   1       82.06      -49.03     85.81 o
  11  12   1      368.78      152.05    148.12 o
  12  12   1      341.74      218.16    100.12 o
  13  12   1      273.82      276.93     40.00 o
  14  12   1     1015.28     1039.06     82.60 o
  15  12   1        6.64       31.08     86.10 o
  16  12   1      520.98      559.50     43.82 o
  17  12   1      441.09      482.86     58.81 o
   1  13   1      125.35      228.63     89.04 o
   2  13   1      375.40      468.00     52.64 o
   3  13   1       29.77      -84.95     89.44 o
   4  13   1      436.13      301.62     98.28 o
   5  13   1      106.88      122.02     92.06 o
   6  13   1       59.26      -90.27     90.27 o
   7  13   1      232.75      172.94     95.70 o
   8  13   1      264.10      299.34     93.57 o
   9  13   1      287.90      369.35     51.72 o
  10  13   1      630.07      642.53    128.52 o
  11  13   1       25.88      -34.93     90.05 o
   0   0   2    11754.01    12085.81    119.80 o
   1   0   2    16860.67    17713.92    147.71 o
   2   0   2    14887.58    15903.50    142.45 o
   3   0   2    40392.64    44197.57    255.54 o
   4   0   2      428.32      495.27     36.52 o
   5   0   2   166175.45   177832.25    645.14 o
   6   0   2     5790.98     6548.91    105.40 o
   7   0   2    25654.89    27305.44    224.92 o
   8   0   2      116.39       83.50     32.49 o
   9   0   2     6563.38     6367.68    116.76 o
  10   0   2    15110.84    16146.62    192.55 o
  11   0   2    21635.47    21192.64    230.94 o
  12   0   2      390.59      422.18     35.23 o
  13   0   2    13659.67    13776.47    198.96 o
  14   0   2      284.25      266.91     25.70 o
  15   0   2      530.39      510.17     53.54 o
  16   0   2     1354.81     1289.30     85.13 o
  17   0   2     3765.69     3761.48    124.89 o
  18   0   2      405.76      405.61     37.08 o
  19   0   2     3637.37     3698.84    136.33 o
  20   0   2     1771.92     1749.18    102.88 o
  21   0   2      175.72      165.50     76.95 o
  22   0   2      764.44      728.34     74.44 o
  23   0   2      745.85      874.79     84.20 o
  24   0   2      302.25      247.81     41.88 o
  25   0   2     2337.67     2298.75    139.87 o
  26   0   2       33.92      -10.74     93.10 o
  27   0   2     1442.39     1517.45    128.35 o
  28   0   2      362.04      117.61    114.64 o
  29   0   2       50.25       24.57    104.09 o
  30   0   2      235.75      148.34    121.16 o
  31   0   2     1016.86     1242.03    118.22 o
  32   0   2      158.42       -7.04    128.93 o
  33   0   2     1375.90     1346.02    135.47 o
  34   0   2        0.78      214.83    131.12 o
   1   1   2    37916.79    41854.62    245.65 o
   2   1   2    30411.80    31546.22    213.03 o
   3   1   2     1852.12     1922.29     55.69 o
   4   1   2    21214.49    21968.19    184.16 o
   5   1   2     3593.93     3488.95     78.52 o
   6   1   2     1691.29     1698.27     59.51 o
   7   1   2    25769.09    25653.23    222.74 o
   8   1   2      933.50      925.38     50.08 o
   9   1   2     4732.41     4615.49    102.78 o
  10   1   2      161.19      100.44     37.68 o
  11   1   2      207.61      220.05     22.49 o
  12   1   2      543.20      481.39     40.32 o
  13   1   2    12733.03    12417.64    189.85 o
  14   1   2     4165.69     4451.35    124.35 o
  15   1   2     8808.06     8586.18    170.60 o
  16   1   2       21.55        9.38     53.46 o
  17   1   2     1957.89     2074.12    100.13 o
  18   1   2     3156.75     3058.61    120.79 o
  19   1   2      757.76      756.18     68.15 o
  20   1   2      525.23      416.06     38.19 o
  21   1   2     7165.49     7166.60    194.26 o
  22   1   2       73.22      -85.70     85.70 o
  23   1   2     4613.79     4466.58    169.93 o
  24   1   2     2908.01     2904.49    145.87 o
  25   1   2      147.24       76.82     86.45 o
  26   1   2       41.94      -21.48     92.48 o
  27   1   2     1009.74     1065.62    101.05 o
  28   1   2       10.89     -100.75    100.75 o
  29   1   2     1434.75     1637.50    149.62 o
  30   1   2      245.34       77.69    118.69 o
  31   1   2      680.90      399.95    138.80 o
  32   1   2       28.04      -49.51    125.94 o
  33   1   2       10.63      228.91    122.85 o
  34   1   2        5.73       53.95    129.64 o
   0   2   2       21.96       20.50     25.81 o
   1   2   2     1849.73     2002.18     60.74 o
   2   2   2     2644.37     2601.44     66.37 o
   3   2   2    40637.03    41890.14    274.43 o
   4   2   2     5774.84     6094.90    103.00 o
   5   2   2    21928.20    22111.04    203.55 o
   6   2   2       19.35        6.91     33.83 o
   7   2   2    11462.17    11981.94    156.76 o
   8   2   2     3903.24     3904.75     94.79 o
   9   2   2     4669.56     4807.45    108.16 o
  10   2   2       17.72       44.70     40.75 o
  11   2   2     8305.52     8559.12    151.08 o
  12   2   2      370.59      367.24     29.79 o
  13   2   2     6356.30     6461.81    143.78 o
  14   2   2     2457.32     2326.95     98.22 o
  15   2   2      327.08      314.49     32.01 o
  16   2   2     2301.73     2098.00    102.21 o
  17   2   2     1779.95     1641.43     98.83 o
  18   2   2       18.61      -43.71     64.94 o
  19   2   2     1539.41     1554.10    107.79 o
  20   2   2      440.16      460.59     55.74 o
  21   2   2       14.37        4.32     67.91 o
  22   2   2     1224.83     1033.95     86.27 o
  23   2   2      263.79      328.83     42.62 o
  24   2   2      126.32      139.18     90.03 o
  25   2   2      820.47      888.04     90.14 o
  26   2   2       27.68       49.26     89.39 o
  27   2   2      805.62      830.57     93.34 o
  28   2   2       51.07      -11.98    104.71 o
  29   2   2       47.54      -31.36    106.80 o
  30   2   2      131.90      -39.39    117.19 o
  31   2   2      402.68      322.81    123.42 o
  32   2   2        5.43      157.66    117.29 o
  33   2   2      548.74      578.03     70.06 o
  34   2   2        4.74     -124.70    135.44 o
   1   3   2     3456.70     3630.65     84.65 o
   2   3   2      134.73      128.23     16.43 o
   3   3   2      178.18      170.76     21.50 o
   4   3   2     1149.46     1081.25     53.60 o
   5   3   2     1455.21     1466.18     63.22 o
   6   3   2     6560.11     7286.39    127.75 o
   7   3   2     3513.97     3608.23     95.94 o
   8   3   2      940.42     1023.87     59.71 o
   9   3   2     2303.71     2325.26     87.10 o
  10   3   2        4.43       24.69     39.88 o
  11   3   2      304.44      352.45     36.58 o
  12   3   2      203.94      129.71     52.26 o
  13   3   2     2058.02     2127.15     93.63 o
  14   3   2        0.56      -49.39     52.47 o
  15   3   2     1772.53     1730.15     94.14 o
  16   3   2      192.92      137.48     69.79 o
  17   3   2      457.76      390.81     36.34 o
  18   3   2      865.77      767.35     70.39 o
  19   3   2      441.36      462.45     47.33 o
  20   3   2      285.25      259.80     33.60 o
  21   3   2      694.50      735.27     74.92 o
  22   3   2       31.23       18.64     75.44 o
  23   3   2      855.92      950.85     88.17 o
  24   3   2       19.79        0.00     81.49 o
  25   3   2       72.52      172.13     82.61 o
  26   3   2        1.67      -67.53     95.56 o
  27   3   2       41.53      -17.66     92.97 o
  28   3   2        3.09      -18.52     99.51 o
  29   3   2      282.67      173.92    116.48 o
  30   3   2        4.49     -105.69    105.69 o
  31   3   2       22.82      -28.03    117.05 o
  32   3   2       33.64       73.22    121.12 o
  33   3   2        0.77     -133.83    133.83 o
   0   4   2     1471.11     1608.55     67.29 o
   1   4   2       77.16      114.48     15.19 o
   2   4   2      413.30      407.07     37.71 o
   3   4   2      478.31      444.51     38.96 o
   4   4   2     3509.20     3556.14     96.52 o
   5   4   2      282.22      275.23     26.08 o
   6   4   2     1196.87     1218.11     68.80 o
   7   4   2        1.55      -41.24     44.08 o
   8   4   2       53.96       17.66     47.67 o
   9   4   2       30.26       23.83     49.88 o
  10   4   2     2132.87     2354.42     93.18 o
  11   4   2        6.31       46.42     48.52 o
  12   4   2      115.48      127.33     21.49 o
  13   4   2      130.60       76.57     58.54 o
  14   4   2       15.98       -6.67     55.44 o
  15   4   2       10.00      -59.76     62.84 o
  16   4   2       28.27       59.02     65.56 o
  17   4   2       98.45       92.99     65.08 o
  18   4   2        2.89      -56.79     70.75 o
  19   4   2      271.93      311.68     33.23 o
  20   4   2        0.30      -78.40     78.40 o
  21   4   2       10.06      -14.08     79.76 o
  22   4   2        5.30       -9.75     85.31 o
  23   4   2        0.14       15.31     85.56 o
  24   4   2        0.16      -95.68     95.68 o
  25   4   2        8.44      151.25     82.85 o
  26   4   2        9.15     -101.86    101.86 o
  28   4   2        2.10       -6.42    105.81 o
  29   4   2        7.53       79.88    106.92 o
  30   4   2        0.90       20.87    108.15 o
  31   4   2       18.50      -21.73    124.70 o
  32   4   2        6.68        7.53    122.60 o
   1   5   2     3678.46     3799.39    105.56 o
   2   5   2      538.90      554.07     47.12 o
   3   5   2       31.65      -30.62     46.30 o
   4   5   2        3.77       80.50     42.23 o
   5   5   2      305.39      267.42     24.47 o
   6   5   2      184.39      120.07     52.38 o
   7   5   2     4314.74     4395.71    126.88 o
   8   5   2       73.41       58.04     50.51 o
   9   5   2     2114.61     2034.16     98.10 o
  10   5   2     1128.87     1118.84     80.37 o
  11   5   2       19.05       97.54     53.34 o
  12   5   2      637.78      516.90     51.44 o
  13   5   2      843.10     1049.59     79.55 o
  14   5   2      178.34      125.12     71.89 o
  15   5   2     2630.39     2606.36    120.59 o
  16   5   2      232.17      144.28     76.09 o
  17   5   2      141.69      184.14     74.10 o
  18   5   2      212.86      148.59     83.37 o
  19   5   2       14.80       31.98     74.20 o
  20   5   2      148.82       71.38     81.26 o
  21   5   2      302.26      292.03     38.05 o
  22   5   2        3.22       25.93     85.07 o
  23   5   2      966.77      997.44     84.10 o
  24   5   2        8.08      -11.24     95.44 o
  25   5   2       25.26       70.62     87.66 o
  26   5   2       39.78      104.33    100.63 o
  27   5   2        9.18      -57.53    106.80 o
  28   5   2        7.33       20.00    112.48 o
  29   5   2      214.21      242.81    117.58 o
  30   5   2        4.57      -36.05    122.72 o
  31   5   2       98.22      -30.01    136.82 o
  32   5   2       15.55       31.24    127.79 o
   0   6   2       24.13      -53.46     53.46 o
   1   6   2     1413.12     1313.24     83.67 o
   2   6   2       98.18       68.42     58.17 o
   3   6   2    10099.65    10114.10    185.70 o
   4   6   2      118.19      127.46     22.48 o
   5   6   2     9638.52     9570.27    186.37 o
   6   6   2      707.88      716.68     60.12 o
   7   6   2       27.42      107.05     57.04 o
   8   6   2      250.37       99.95     61.03 o
   9   6   2      785.76      707.58     64.33 o
  10   6   2      676.90      703.78     64.06 o
  11   6   2     5464.04     5648.38    158.67 o
  12   6   2      424.88      383.85     29.91 o
  13   6   2     1377.95     1450.55     98.95 o
  14   6   2      798.38      706.44     64.93 o
  15   6   2      184.08       50.64     80.78 o
  16   6   2     1696.63     1464.28    114.72 o
  17   6   2     1979.23     1993.36    122.46 o
  18   6   2      168.51      196.50     33.35 o
  19   6   2     1746.13     1649.70    126.72 o
  20   6   2      187.83      117.83     92.88 o
  21   6   2       83.26       74.58     92.61 o
  23   6   2      295.64      353.28     44.10 o
  24   6   2      206.04      131.90    114.37 o
  25   6   2      732.10      694.82     75.16 o
  26   6   2        6.50       45.31    110.13 o
  27   6   2      407.08      332.20     52.88 o
  28   6   2       57.64      119.03    119.89 o
  29   6   2        0.35     -109.14    125.44 o
  30   6   2       24.20       90.63    118.53 o
   1   7   2    10733.16    10815.87    207.37 o
   2   7   2      796.49      847.50     81.89 o
   3   7   2     2254.17     2322.99    109.99 o
   4   7   2     1513.81     1585.84     94.17 o
   5   7   2     2174.14     2101.16    111.32 o
   6   7   2     1170.15     1174.02     90.75 o
   7   7   2     7869.53     8012.97    188.41 o
   8   7   2      110.83      136.96     69.77 o
   9   7   2     9750.29     9621.98    211.51 o
  10   7   2     2214.18     2085.22    117.86 o
  11   7   2       56.92      189.17     72.36 o
  12   7   2      518.66      503.66     45.11 o
  13   7   2     3447.28     3516.56    145.84 o
  14   7   2       94.12       54.09     80.39 o
  15   7   2     4048.87     4073.06    165.63 o
  16   7   2     1016.56      977.63     89.07 o
  17   7   2      518.77      542.53     62.29 o
  18   7   2      227.38      211.58     95.35 o
  19   7   2       63.93       81.12     36.06 o
  20   7   2       30.44      -77.54     91.74 o
  21   7   2     1515.44     1605.96    128.86 o
  22   7   2        3.33       77.41     92.47 o
  23   7   2      995.86      984.37     83.60 o
  24   7   2      132.69       70.39    112.87 o
  25   7   2      100.40      106.20    115.83 o
  26   7   2       32.93        6.91    117.05 o
  27   7   2      233.84      328.53    129.31 o
  28   7   2       59.79      148.05    116.56 o
  29   7   2      570.28      518.11     59.31 o
   0   8   2     3729.88     3827.50    143.39 o
   1   8   2     2254.26     2438.79    120.35 o
   2   8   2     1452.66     1573.34    104.16 o
   3   8   2    10684.05    11167.28    227.60 o
   4   8   2      247.76      203.45     84.12 o
   5   8   2     7528.27     7698.80    196.94 o
   6   8   2      800.39      936.21     88.30 o
   7   8   2      239.95      237.66     79.43 o
   8   8   2      287.99      293.15     35.33 o
   9   8   2     2928.96     3202.59    131.90 o
  10   8   2      243.08      345.00     34.34 o
  11   8   2     2808.02     2855.11    144.51 o
  13   8   2     1835.38     1649.41    128.97 o
  14   8   2       20.58       94.95     80.50 o
  15   8   2       56.19      -41.12     84.21 o
  16   8   2      440.79      534.16     53.50 o
  17   8   2     2415.05     2662.52    147.79 o
  18   8   2       97.60      146.70     94.10 o
  19   8   2     1920.10     1886.83    151.36 o
  20   8   2       44.75     -107.05    107.05 o
  21   8   2       68.12       12.47    108.04 o
  22   8   2      409.41      474.53     50.65 o
  23   8   2      624.20      642.27     58.83 o
  24   8   2      118.46      151.15    112.50 o
  25   8   2     1486.58     1376.62    128.07 o
  26   8   2       43.54      176.32    122.11 o
  27   8   2      451.11      500.60     60.54 o
   1   9   2     5325.21     5278.81    180.66 o
   2   9   2      828.15      862.08     82.36 o
   3   9   2      803.30      830.00     82.48 o
   4   9   2     3324.51     3138.27    144.28 o
   5   9   2      261.09      210.98     85.60 o
   6   9   2      338.33      237.33     87.96 o
   7   9   2     5221.16     5284.41    187.17 o
   8   9   2       15.24       53.71     83.59 o
   9   9   2     2832.68     2913.92    144.97 o
  10   9   2      891.67      906.98     86.44 o
  11   9   2      305.19      248.42     94.87 o
  12   9   2      456.89      502.91     59.68 o
  13   9   2     2122.45     2043.19    141.28 o
  14   9   2       84.37       38.90     93.35 o
  15   9   2      965.99      957.81     97.70 o
  16   9   2      142.98      152.02     94.23 o
  17   9   2      214.06      216.26     39.65 o
  18   9   2      215.55       98.93    115.97 o
  19   9   2      208.61      120.79    112.51 o
  20   9   2        2.08       26.17    109.51 o
  21   9   2      615.90      650.91     58.33 o
  22   9   2       52.87     -122.61    122.61 o
  23   9   2      254.83      -21.49    132.03 o
  24   9   2       48.49     -110.88    127.42 o
  25   9   2        8.13     -142.85    142.85 o
   0  10   2     1659.11     1605.42    130.77 o
   1  10   2      690.43      649.99     67.37 o
   2  10   2      137.06       72.86     89.53 o
   3  10   2     1452.56     1508.86    125.03 o
   4  10   2      203.12      209.59     37.67 o
   5  10   2     1317.58     1265.65    124.00 o
   6  10   2      309.91      273.50    104.63 o
   7  10   2        9.10       48.77     89.64 o
   8  10   2      319.45      309.08     40.27 o
   9  10   2      623.51      518.00     62.66 o
  10  10   2      116.03      119.29    101.75 o
  11  10   2      681.93      701.84     59.58 o
  12  10   2        1.53       70.74     89.02 o
  13  10   2      362.96      390.75     52.13 o
  14  10   2       55.35      196.82    103.60 o
  15  10   2      157.06      270.58    105.84 o
  16  10   2      111.70      141.76    101.88 o
  17  10   2      514.05      277.52    118.99 o
  18  10   2       17.35       88.03    116.31 o
  19  10   2      611.80      603.44     68.83 o
  20  10   2        1.86       71.36    115.56 o
  21  10   2        3.42     -110.01    118.40 o
  22  10   2      191.50       90.52    138.19 o
  23  10   2      166.99      325.65    118.55 o
   1  11   2      224.95       45.95    111.16 o
   2  11   2        1.88      -17.28     95.19 o
   3  11   2       71.05       69.39     39.64 o
   4  11   2       28.35      112.73     99.76 o
   5  11   2       97.02      -71.74    105.58 o
   6  11   2       79.01      150.77     98.17 o
   7  11   2      274.75      264.09     50.03 o
   8  11   2        5.25       -6.17    105.56 o
   9  11   2      192.33      218.72    103.62 o
  10  11   2       60.69      -19.02    100.02 o
  11  11   2       31.37      -90.26    105.44 o
  12  11   2        5.62      -98.28    121.74 o
  13  11   2      137.83      327.13    113.49 o
  14  11   2        0.16       47.66    105.69 o
  15  11   2       83.41      -62.48    122.12 o
  16  11   2        0.79      -14.20    117.41 o
  17  11   2        5.41       -7.28    117.66 o
  18  11   2       31.28       37.04    125.69 o
  19  11   2       34.96      -30.37    129.40 o
  20  11   2       16.71      108.90    133.84 o
   0  12   2        3.02        0.00    110.62 o
   1  12   2        4.98      135.56    111.24 o
   2  12   2        4.88       -6.42    107.29 o
   3  12   2       23.80        6.54    117.05 o
   4  12   2       51.65       45.69     98.78 o
   5  12   2      107.32      249.69    108.42 o
   6  12   2       44.24      -46.30    120.14 o
   7  12   2        0.85      106.92    105.69 o
   8  12   2        0.09      175.57    102.47 o
   9  12   2        1.11      -47.90    114.57 o
  10  12   2        4.78      -34.57    110.13 o
  11  12   2       36.80      112.36    111.00 o
  12  12   2       77.38       92.73    123.73 o
  13  12   2        8.56      -94.20    127.79 o
  14  12   2       53.08       51.61    115.94 o
  15  12   2       12.30     -132.48    132.48 o
  16  12   2        4.64      -15.31    128.03 o
   1  13   2      245.95      340.78     95.09 o
   2  13   2       23.35        3.74    126.55 o
   4  13   2      127.51      106.84     92.97 o
   5  13   2       32.31      219.14     90.79 o
   6  13   2        0.34      -90.78     90.78 o
   7  13   2      175.33      336.60     91.16 o
   8  13   2        4.36      -97.66    125.81 o
   9  13   2      188.80      197.35    131.90 o
  10  13   2       42.51      -84.45    138.41 o
   1   1   3     2018.37     1958.99     63.31 o
   2   1   3      156.14      186.93     17.54 o
   3   1   3     1472.22     1539.38     59.78 o
   4   1   3      986.85     1095.70     54.93 o
   5   1   3     2237.01     2263.26     72.02 o
   6   1   3     2739.37     2917.06     83.62 o
   7   1   3     1038.27      891.33     55.41 o
   8   1   3      991.82     1015.66     61.21 o
   9   1   3     4017.03     4021.32    102.26 o
  10   1   3     1175.75     1158.21     67.55 o
  11   1   3      448.53      556.86     55.51 o
  12   1   3        4.02        5.43     48.52 o
  13   1   3     4454.37     4505.66    124.39 o
  14   1   3        2.18      -53.34     53.34 o
  15   1   3     1600.67     1496.11     87.03 o
  16   1   3      197.28      140.94     59.29 o
  17   1   3     1385.56     1277.71     89.56 o
  18   1   3      589.83      624.70     63.05 o
  19   1   3      427.41      406.45     41.03 o
  20   1   3      115.96      148.69     71.50 o
  21   1   3     1381.44     1332.44    109.32 o
  22   1   3      236.66      275.82     38.79 o
  23   1   3     1078.53     1088.83    108.87 o
  24   1   3       35.83       45.19     86.55 o
  25   1   3       40.41       57.91     87.30 o
  26   1   3        2.08      -55.07     85.68 o
  27   1   3      194.56      178.83    103.00 o
  28   1   3       74.40      174.97     97.80 o
  29   1   3      345.62      331.44     51.02 o
  30   1   3        0.08      111.98    104.33 o
  31   1   3       53.60     -110.02    119.40 o
  32   1   3        0.35       14.32    112.85 o
  33   1   3        9.19      164.33    121.00 o
   0   2   3      811.75      838.61     49.56 o
   1   2   3      471.07      429.77     41.69 o
   2   2   3      148.59       74.99     36.57 o
   3   2   3     3656.35     3393.99     87.21 o
   4   2   3        0.49       26.92     32.72 o
   5   2   3    15453.22    15205.66    184.58 o
   6   2   3       59.73       97.81     40.01 o
   7   2   3     3323.44     3423.00     94.82 o
   8   2   3     3133.03     3276.51     95.83 o
   9   2   3     6632.22     6903.05    138.86 o
  10   2   3      492.12      455.66     46.37 o
  11   2   3     9797.38     8992.75    165.78 o
  12   2   3     1583.24     1545.93     81.85 o
  13   2   3     5913.12     6139.60    147.02 o
  14   2   3     1155.56      963.95     84.09 o
  15   2   3      187.74      199.86     23.10 o
  16   2   3      770.97      825.53     78.67 o
  17   2   3     7759.73     7668.52    183.22 o
  18   2   3      108.47       22.97     73.97 o
  19   2   3     2708.83     2868.06    124.30 o
  20   2   3       32.52      110.01     69.76 o
  21   2   3      338.08      277.12     36.94 o
  22   2   3      105.95       93.23     81.75 o
  23   2   3      622.49      659.94     69.10 o
  24   2   3       48.31      -25.56     91.37 o
  25   2   3     1077.42     1101.78     96.11 o
  26   2   3        2.08       11.24     92.47 o
  27   2   3      598.08      567.76     50.18 o
  28   2   3        1.32      -55.06    104.45 o
  29   2   3       47.70       95.94    100.88 o
  30   2   3       94.64      126.82    108.66 o
  31   2   3      315.95      167.25    125.38 o
  32   2   3        3.45      195.94    122.60 o
  33   2   3      231.99      249.60    134.25 o
   1   3   3     4772.99     4327.09    101.28 o
   2   3   3      235.15      283.23     31.02 o
   3   3   3       68.46       95.34     36.55 o
   4   3   3     4432.12     4663.37    109.48 o
   5   3   3     1986.79     1903.42     75.71 o
   6   3   3     1070.13     1237.00     67.66 o
   7   3   3     8322.14     7784.26    146.82 o
   8   3   3       55.47        2.47     47.17 o
   9   3   3    13382.11    13106.87    196.44 o
  10   3   3     3360.94     3484.84    109.34 o
  11   3   3        0.51      -53.71     53.71 o
  12   3   3      503.92      531.37     56.25 o
  13   3   3    11036.35    10600.62    196.53 o
  14   3   3       83.35       26.43     58.04 o
  15   3   3    14961.80    14048.59    238.67 o
  16   3   3      383.73      361.33     34.72 o
  17   3   3     3009.95     2939.50    125.41 o
  18   3   3      916.34      998.57     95.50 o
  19   3   3       89.84      138.43     77.92 o
  20   3   3      250.04      235.32     41.13 o
  21   3   3     6017.41     5956.72    189.23 o
  22   3   3        3.12       62.60     79.39 o
  23   3   3     3449.35     3247.33    154.56 o
  24   3   3        3.99      -73.83     95.56 o
  25   3   3      625.22      600.68     57.35 o
  26   3   3      311.32      121.06    106.11 o
  27   3   3      628.56      609.30     73.04 o
  28   3   3       33.44      156.93    101.00 o
  29   3   3      854.57     1016.47     92.47 o
  30   3   3        1.48     -116.06    117.29 o
  31   3   3      576.14      625.02     62.40 o
  32   3   3       14.81      -37.04    124.70 o
   0   4   3     2793.56     2890.33     93.70 o
   1   4   3     5545.41     5778.28    127.84 o
   2   4   3        7.31       16.79     42.10 o
   3   4   3    10154.64     9777.64    163.01 o
   4   4   3      974.35      988.78     67.12 o
   5   4   3    22888.74    22955.92    256.82 o
   6   4   3       33.24       75.81     47.04 o
   7   4   3      556.67      586.18     58.12 o
   8   4   3     1213.40     1347.22     76.44 o
   9   4   3    15174.10    15752.49    227.72 o
  10   4   3      415.95      429.02     40.91 o
  11   4   3    23165.15    23256.10    287.20 o
  12   4   3        8.44       42.47     56.05 o
  13   4   3     6934.14     7161.13    172.74 o
  14   4   3      152.54      106.71     66.94 o
  15   4   3     1461.02     1457.39    101.70 o
  16   4   3       74.02       34.95     64.83 o
  17   4   3     9238.28     8983.75    208.83 o
  18   4   3      244.66      245.82     86.72 o
  19   4   3     7951.22     7909.06    205.56 o
  20   4   3       29.40        9.26     81.12 o
  21   4   3      235.47      202.94     90.91 o
  22   4   3      189.33      121.04     90.78 o
  23   4   3      523.78      553.26     51.53 o
  24   4   3       30.50       38.40    103.47 o
  25   4   3     2022.66     2001.12    151.02 o
  26   4   3        9.25      -83.71    104.21 o
  27   4   3     1142.86     1306.54    110.46 o
  28   4   3       24.07       51.98    102.23 o
  29   4   3        5.71       33.83    109.64 o
  30   4   3      201.52      204.27    116.83 o
  31   4   3      352.73      366.51    137.12 o
  32   4   3        1.00      -30.50    122.85 o
   1   5   3     6878.26     6421.08    143.66 o
   2   5   3       38.67       97.30     48.53 o
   3   5   3       36.13      -50.25     50.25 o
   4   5   3     1532.64     1730.13     84.07 o
   5   5   3     1323.55     1353.79     81.91 o
   6   5   3     2558.98     2490.93    102.81 o
   7   5   3    14344.04    14162.07    220.98 o
   8   5   3       33.99      -21.98     53.71 o
   9   5   3     4844.29     4845.83    140.47 o
  10   5   3     1609.30     1541.38     90.98 o
  11   5   3        0.40       55.44     60.99 o
  12   5   3      892.60      815.33     70.89 o
  13   5   3    10428.13     9985.52    212.04 o
  14   5   3        0.37      -27.04     67.53 o
  15   5   3     6713.23     6370.08    183.22 o
  16   5   3      313.54      361.74     50.90 o
  17   5   3     1511.65     1380.22    113.56 o
  18   5   3      110.83      185.85     83.73 o
  19   5   3      198.52      233.68     34.34 o
  20   5   3       16.19      -86.18     86.18 o
  21   5   3     2583.34     2667.77    142.15 o
  22   5   3        2.68      -26.67     83.71 o
  23   5   3     1565.13     1518.24    126.64 o
  24   5   3        1.44      -51.98    103.46 o
  25   5   3      334.14      210.50    116.74 o
  26   5   3       28.15       75.07     99.27 o
  27   5   3      305.52      273.36     50.03 o
  28   5   3       12.06        0.00    112.35 o
  29   5   3      484.48      610.11     75.86 o
  30   5   3        4.10      190.14    128.28 o
  31   5   3      415.57      363.45     59.92 o
   0   6   3      530.29      526.18     56.25 o
   1   6   3     2317.03     2366.74    104.95 o
   2   6   3        0.87      -44.82     57.41 o
   3   6   3     6328.45     6162.46    154.04 o
   4   6   3      368.93      365.30     41.40 o
   5   6   3     4381.92     4582.33    136.54 o
   6   6   3      385.81      364.44     43.75 o
   7   6   3      447.67      401.32     34.24 o
   8   6   3      113.34       99.17     59.90 o
   9   6   3     5053.78     5052.14    153.88 o
  10   6   3        8.96       29.88     64.94 o
  11   6   3     3429.73     3818.62    134.35 o
  12   6   3     1139.27     1014.66     95.80 o
  13   6   3     1091.61      928.86     78.70 o
  14   6   3      265.53      220.63     79.55 o
  15   6   3      544.40      508.49     47.46 o
  16   6   3       34.02       59.14     79.64 o
  17   6   3     1821.58     1683.61    128.11 o
  18   6   3       31.16      -29.39     91.99 o
  19   6   3     1662.12     1597.14    127.92 o
  20   6   3      196.84      242.20     96.21 o
  21   6   3      186.71      208.60     38.16 o
  22   6   3      159.35      204.26     91.14 o
  23   6   3      175.83      176.73     96.82 o
  24   6   3       96.70       30.62    108.91 o
  25   6   3      712.83      749.90     78.61 o
  26   6   3       10.53      -46.18    105.69 o
  27   6   3      523.36      586.80     70.31 o
  28   6   3       72.59      -14.20    122.61 o
  29   6   3        2.50      -58.89    124.58 o
  30   6   3        6.29      191.00    122.97 o
   1   7   3     3064.40     3269.28    126.20 o
   2   7   3      163.70      135.74     70.28 o
   3   7   3      239.76      232.61     27.55 o
   4   7   3       86.21       85.82     69.52 o
   5   7   3      966.78     1026.98     87.60 o
   6   7   3      235.28      264.23     27.18 o
   7   7   3     2357.55     2287.06    112.31 o
   8   7   3      108.60      -51.87     79.28 o
   9   7   3     1255.93     1214.29    103.86 o
  10   7   3      638.85      654.49     64.78 o
  11   7   3      491.36      464.69     34.23 o
  12   7   3       13.06       39.63     74.33 o
  13   7   3      614.80      662.20     60.57 o
  14   7   3      234.17      277.80     33.47 o
  15   7   3      688.86      631.85     51.18 o
  16   7   3      321.42      228.54     92.41 o
  17   7   3       86.79       41.00     86.44 o
  18   7   3      146.91      212.04     80.77 o
  19   7   3      111.57      153.50     92.74 o
  20   7   3       26.92      198.42     89.89 o
  21   7   3      308.97      264.23     42.49 o
  22   7   3       33.46        0.00    107.30 o
  23   7   3       14.28       81.73    104.70 o
  24   7   3       54.18      -32.60    112.98 o
  25   7   3       10.32      209.15    104.70 o
  26   7   3       72.71       83.84    117.30 o
  27   7   3       74.12       36.18    125.08 o
  28   7   3        0.20      -67.41    109.27 o
   0   8   3      381.59      356.23     34.47 o
   1   8   3        0.55        0.00     72.10 o
   2   8   3      326.33      329.01     38.18 o
   3   8   3       24.88       37.91     69.51 o
   4   8   3       29.10      -72.35     72.35 o
   5   8   3       15.82       25.68     70.50 o
   6   8   3      101.68      104.22     76.81 o
   7   8   3      471.84      436.24     53.39 o
   8   8   3      205.65      222.94     32.61 o
   9   8   3      251.41      305.60     36.07 o
  10   8   3       87.84      -23.34     76.93 o
  11   8   3       10.36       38.15     79.64 o
  12   8   3      619.01      582.44     66.13 o
  13   8   3      491.27      467.61     60.18 o
  14   8   3        0.59      102.97     72.72 o
  15   8   3        3.92      -68.77     91.49 o
  16   8   3       92.36      110.64     35.56 o
  17   8   3       22.26       -5.56     91.86 o
  18   8   3       17.88       11.48    100.26 o
  19   8   3       48.55       -5.93     95.32 o
  20   8   3        3.15       55.19    101.36 o
  21   8   3        3.13       56.92     96.18 o
  22   8   3       41.31      104.58    100.75 o
  24   8   3       23.88       48.77    113.47 o
  25   8   3        0.18      129.64    108.65 o
  26   8   3        4.97       66.92    115.93 o
   1   9   3      382.23      389.44     42.38 o
   2   9   3       38.88      -33.21     82.73 o
   3   9   3       96.95      -19.02     87.55 o
   4   9   3        1.45      119.88     75.31 o
   5   9   3      171.87      174.26     89.54 o
   6   9   3       26.64       24.45     83.84 o
   7   9   3      299.48      335.02     45.58 o
   8   9   3      284.02       70.53     93.39 o
   9   9   3      574.96      678.28     65.87 o
  10   9   3       97.89       72.98     90.64 o
  11   9   3       32.33       74.45     83.71 o
  12   9   3       25.36       92.23     84.95 o
  13   9   3      506.93      528.52     43.87 o
  14   9   3        2.06      -79.51     92.97 o
  15   9   3      431.33      549.07     56.96 o
  16   9   3       63.40      244.73    102.12 o
  17   9   3      282.02      300.28    103.14 o
  18   9   3      241.74      151.05    106.84 o
  19   9   3        2.32       71.12    104.94 o
  20   9   3       94.51      133.11    109.78 o
  21   9   3      235.93      226.02    115.60 o
  22   9   3        6.92       42.35    117.17 o
  23   9   3      251.75      123.51    129.31 o
  24   9   3       19.88       35.31     51.36 o
   0  10   3      119.01      127.69     96.69 o
   1  10   3      348.44      346.41     39.66 o
   2  10   3       42.73       80.13     89.15 o
   3  10   3     2235.58     2374.99    148.37 o
   4  10   3       81.08      -48.65     97.67 o
   5  10   3     1558.16     1538.95    121.82 o
   6  10   3       94.53      -95.70     95.70 o
   7  10   3        1.71      -33.34     89.26 o
   8  10   3      109.21      138.06     37.29 o
   9  10   3      785.35      723.22     71.70 o
  10  10   3        3.02       40.62     98.65 o
  11  10   3     1135.39     1084.94    103.16 o
  12  10   3       27.01      138.41     98.65 o
  13  10   3      388.95      379.64     48.06 o
  14  10   3      127.63      137.94    105.95 o
  15  10   3       21.02       19.26     98.65 o
  16  10   3       91.54      203.13    112.49 o
  17  10   3      551.36      349.08    140.13 o
  18  10   3        6.68       96.18    114.58 o
  19  10   3      607.82      644.95     71.55 o
  20  10   3        5.45      180.75    116.30 o
  21  10   3       71.01      222.63    114.96 o
  22  10   3       82.66        7.66    134.84 o
   1  11   3     1865.77     1601.41    147.25 o
   2  11   3        9.46      -41.98    101.49 o
   3  11   3       18.47      -30.13    111.49 o
   4  11   3       47.92       24.20     99.03 o
   5  11   3      499.08      496.73     62.52 o
   6  11   3        7.83     -110.13    110.13 o
   7  11   3     2173.05     2062.49    155.74 o
   8  11   3       51.17       31.36     99.52 o
   9  11   3      862.29     1023.68    106.20 o
  10  11   3      148.50      322.69    113.24 o
  11  11   3       26.76      111.37    111.00 o
  12  11   3       81.14      166.57    114.47 o
  13  11   3      941.08      933.50    103.86 o
  14  11   3        1.83       82.84    125.44 o
  15  11   3     1325.40     1406.70    127.17 o
  16  11   3       22.91      -14.32    121.62 o
  17  11   3      257.90      376.58     55.09 o
  18  11   3      173.87       82.62    127.20 o
  19  11   3       41.74      245.71    117.91 o
   0  12   3        1.87      -26.67    114.95 o
   1  12   3       98.60      200.54    112.25 o
   2  12   3      145.48      261.31    111.88 o
   3  12   3     2112.33     2232.42    160.28 o
   4  12   3       31.31        6.79    118.41 o
   5  12   3      722.74      735.05     78.73 o
   7  12   3        6.77        0.00    114.82 o
   8  12   3       79.57      111.75    115.58 o
   9  12   3     1079.38     1149.45    106.47 o
  10  12   3       13.15      -21.48    114.21 o
  11  12   3     1200.59     1462.18    127.39 o
  12  12   3        7.00       14.69    123.96 o
  13  12   3      309.92      383.40     54.47 o
  14  12   3       36.09       45.56    105.32 o
   1  13   3      560.71      533.43     58.45 o
   2  13   3       78.64       14.94    130.89 o
   3  13   3        2.75     -133.09    133.09 o
   4  13   3       21.27      -15.06    129.64 o
   5  13   3      305.96      158.72    128.83 o
   6  13   3       20.53     -141.62    141.62 o
   7  13   3      714.72      623.39     63.15 o
   0   0   4     7878.04     7698.35    136.87 o
   1   0   4     3319.85     3391.34     94.09 o
   2   0   4     4955.11     5159.54    114.60 o
   3   0   4     7880.62     7673.32    138.80 o
   4   0   4     4413.67     4704.18    112.69 o
   5   0   4    11724.93    12104.77    177.17 o
   6   0   4     1493.37     1501.63     75.44 o
   7   0   4      356.83      352.40     43.14 o
   8   0   4    11216.19    10638.87    177.59 o
   9   0   4      808.24      705.44     64.36 o
  10   0   4    17055.42    17848.33    239.21 o
  11   0   4     3413.53     3302.16    111.41 o
  12   0   4      174.46      168.48     58.67 o
  13   0   4      680.85      706.70     58.13 o
  14   0   4     5807.37     5453.52    150.02 o
  15   0   4       69.46      -42.23     65.69 o
  16   0   4     2202.18     2166.79    108.45 o
  17   0   4     3907.06     4104.90    143.21 o
  18   0   4      426.94      444.01     35.47 o
  19   0   4     2633.47     2791.65    133.94 o
  20   0   4      882.72      929.22     84.23 o
  21   0   4      503.67      536.48     55.49 o
  22   0   4      965.43      887.46     85.96 o
  23   0   4      566.81      502.77     41.16 o
  24   0   4      538.38      590.47     58.21 o
  25   0   4     1993.64     1623.42    144.95 o
  26   0   4       63.22      -29.02    101.74 o
  27   0   4      746.07      823.27     70.58 o
  28   0   4      738.15      761.93     76.02 o
  29   0   4       44.94      197.93    115.32 o
  30   0   4      476.24      323.34    137.76 o
  31   0   4      262.18      245.91     55.21 o
  32   0   4       56.88       -7.41    136.07 o
   1   1   4    10754.97    10835.40    161.56 o
   2   1   4     1762.88     1601.85     70.69 o
   3   1   4     8497.36     8968.08    150.96 o
   4   1   4     8393.25     7990.23    143.34 o
   5   1   4     1306.87     1242.74     67.83 o
   6   1   4     6072.08     6151.18    132.80 o
   7   1   4     9952.68     9661.28    165.71 o
   8   1   4     2579.24     2565.38     96.06 o
   9   1   4    25238.36    26595.13    285.54 o
  10   1   4    11603.34    11395.92    191.96 o
  11   1   4       13.61      108.41     52.35 o
  12   1   4     6641.47     6608.80    157.89 o
  13   1   4     6199.73     6218.23    157.24 o
  14   1   4      112.16      136.96     23.46 o
  15   1   4     4142.29     4102.60    136.88 o
  16   1   4     4479.30     4332.41    145.30 o
  17   1   4       14.23      -75.07     75.07 o
  18   1   4     5224.11     5209.39    164.27 o
  19   1   4      545.50      523.45     52.28 o
  20   1   4     1077.18     1175.79    105.42 o
  21   1   4      864.14      918.74     84.59 o
  22   1   4       35.95      -86.31     86.31 o
  23   1   4      303.56      312.54     38.05 o
  24   1   4     1166.09     1431.91    117.66 o
  25   1   4       63.86      176.94     89.15 o
  26   1   4     1236.10     1141.30    103.18 o
  27   1   4      250.06      229.00    109.80 o
  28   1   4      331.74      349.83     49.04 o
  29   1   4      598.55      565.74     66.73 o
  30   1   4      101.98      102.37    124.59 o
  31   1   4      331.20      234.70    134.39 o
  32   1   4      274.26      271.98     56.94 o
   0   2   4     6872.68     6493.27    131.36 o
   1   2   4     2035.62     1984.50     78.94 o
   2   2   4    14040.11    14123.10    190.75 o
   3   2   4     4270.21     4233.31    109.80 o
   4   2   4       33.13       64.58     43.59 o
   5   2   4     3552.24     3408.36    104.88 o
   6   2   4      438.67      448.04     43.15 o
   7   2   4       63.86       26.06     48.53 o
   8   2   4    14302.80    14141.73    208.61 o
   9   2   4     3653.45     3584.94    116.50 o
  10   2   4     3556.43     3687.40    116.81 o
  11   2   4     3319.03     3247.40    114.58 o
  12   2   4       20.09      -54.20     54.20 o
  13   2   4      966.15      927.32     73.02 o
  14   2   4     1878.24     1893.36    101.07 o
  15   2   4        1.35      -10.86     66.05 o
  16   2   4      442.66      445.77     47.95 o
  17   2   4     3662.19     3579.75    145.84 o
  18   2   4       41.67       70.38     72.36 o
  19   2   4     1054.68     1084.34     82.15 o
  20   2   4      261.17      131.31     84.37 o
  21   2   4      584.25      528.52     53.52 o
  22   2   4      631.44      637.94     68.73 o
  23   2   4      461.07      443.97     49.67 o
  24   2   4       53.48       64.58     96.06 o
  25   2   4      734.52      722.67     72.19 o
  26   2   4      133.29       70.39     98.55 o
  27   2   4      261.04      318.18    114.75 o
  28   2   4      422.32      423.27     50.65 o
  29   2   4       13.82       26.55    106.30 o
  30   2   4      377.37      186.91    128.60 o
  31   2   4      182.60       50.39    121.15 o
  32   2   4        4.23      -44.94    128.40 o
   2   3   4      202.57      180.86     20.38 o
   3   3   4      605.55      635.16     60.98 o
   4   3   4     4347.68     4252.87    116.20 o
   5   3   4      546.24      562.67     47.36 o
   6   3   4      571.94      660.89     60.35 o
   7   3   4      356.39      419.46     46.22 o
   8   3   4      450.12      432.04     42.90 o
   9   3   4     2226.54     2170.64     97.99 o
  10   3   4      867.72      825.24     71.28 o
  11   3   4      189.43      203.94     23.96 o
  12   3   4      154.17      169.95     23.34 o
  13   3   4      760.12      811.88     76.07 o
  15   3   4      611.21      482.41     54.77 o
  16   3   4       62.27       11.85     68.90 o
  17   3   4       18.22      -70.25     70.25 o
  18   3   4       94.70       17.16     78.66 o
  19   3   4        1.29      112.23     72.23 o
  20   3   4       64.24      107.80     78.53 o
  21   3   4       81.82        4.94     88.91 o
  22   3   4        9.81      -76.43     86.06 o
  23   3   4       45.22      143.48     93.47 o
  24   3   4      126.64      151.52     39.02 o
  25   3   4       57.42      -98.53     98.53 o
  26   3   4       80.68       76.56     44.70 o
  27   3   4       14.11       12.59     99.88 o
  28   3   4      119.28       71.75    120.52 o
  29   3   4       78.02      176.57    109.53 o
  30   3   4       53.03       21.24    111.50 o
  31   3   4       28.17        7.41    127.54 o
   0   4   4      312.73      304.36     25.83 o
   1   4   4       35.77        5.56     50.38 o
   2   4   4      152.52      148.96     20.50 o
   3   4   4        0.64       48.27     45.43 o
   4   4   4       47.11       66.19     48.77 o
   5   4   4       97.75      117.32     46.93 o
   6   4   4      572.94      524.29     53.67 o
   7   4   4      618.88      586.91     54.78 o
   8   4   4        4.14       22.10     53.71 o
   9   4   4      311.72      238.60     31.63 o
  10   4   4      252.21      208.04     24.58 o
  11   4   4      511.61      557.01     59.09 o
  12   4   4      397.55      380.87     41.65 o
  13   4   4       28.00      134.46     57.17 o
  14   4   4      141.89       34.95     66.20 o
  15   4   4        6.59      141.00     68.28 o
  16   4   4      102.58       20.99     75.33 o
  17   4   4        8.40       26.17     74.70 o
  18   4   4      245.91      255.82     37.80 o
  19   4   4       42.57      -23.58     80.13 o
  20   4   4       14.51       98.16     80.01 o
  21   4   4       53.27       35.81     82.23 o
  22   4   4       19.99      -88.65     88.65 o
  23   4   4        7.48      121.74     88.52 o
  24   4   4        4.86      -28.77     88.28 o
  25   4   4        0.53      143.71     97.29 o
  26   4   4        4.00     -109.27    109.27 o
  27   4   4        0.07      -51.85    104.82 o
  28   4   4        4.24       67.41    109.02 o
  29   4   4       28.07     -116.55    116.55 o
  30   4   4       15.75     -101.86    124.33 o
  31   4   4        0.39       15.06    132.60 o
   1   5   4      528.98      488.84     45.25 o
   2   5   4      370.41      357.03     36.09 o
   3   5   4      475.90      455.27     42.28 o
   4   5   4     1713.93     1637.28     90.40 o
   5   5   4     1643.90     1597.12     90.62 o
   6   5   4     1225.56     1208.15     80.25 o
   8   5   4       54.56       27.91     57.42 o
   9   5   4      778.30      627.84     64.56 o
  10   5   4      401.60      457.48     42.63 o
  11   5   4      222.45      213.20     34.59 o
  12   5   4      912.81      901.96     53.19 o
  13   5   4     1013.28     1023.86     91.44 o
  14   5   4      626.95      641.98     60.45 o
  15   5   4       66.98       17.29     77.55 o
  16   5   4      104.17       94.10     88.17 o
  17   5   4      734.40      711.54     70.23 o
  18   5   4      859.82      887.78     82.61 o
  19   5   4       59.65       84.21     34.33 o
  20   5   4      177.55      155.74     91.64 o
  21   5   4      160.25      215.50     90.15 o
  22   5   4       25.12       -5.56     88.65 o
  23   5   4       36.93      121.99     85.94 o
  24   5   4      198.41       84.48     99.54 o
  25   5   4       18.56       43.83    101.98 o
  26   5   4       78.80      279.56    102.24 o
  27   5   4       33.41       40.50    109.64 o
  28   5   4       35.04     -128.29    128.29 o
  29   5   4       23.12      101.74    118.53 o
  30   5   4        7.66      -37.66    112.60 o
   0   6   4     6369.88     5853.03    158.01 o
   1   6   4      173.30      177.37     25.57 o
   2   6   4     3022.09     3066.52    117.00 o
   3   6   4     2046.81     2007.41    108.42 o
   4   6   4       94.44       82.99     63.60 o
   5   6   4     2133.63     1964.21    111.29 o
   6   6   4     1225.99     1101.87     91.74 o
   7   6   4      451.53      456.53     33.62 o
   8   6   4     2581.80     2659.19    117.33 o
   9   6   4     2427.76     2496.84    124.48 o
  10   6   4     3275.55     3007.65    133.89 o
  11   6   4     2170.51     2412.57    123.65 o
  12   6   4       93.41      106.82     77.80 o
  13   6   4     1278.84     1314.16    100.51 o
  14   6   4      480.43      517.30     53.51 o
  15   6   4       61.66       37.41     76.31 o
  16   6   4     1173.47     1239.45     94.16 o
  17   6   4     1180.88     1260.94    121.38 o
  18   6   4        0.55      -46.42     79.51 o
  19   6   4      419.76      445.79     44.73 o
  20   6   4      239.20      295.45     44.59 o
  21   6   4      263.07      249.14     40.64 o
  22   6   4      901.90      831.40     75.92 o
  23   6   4       23.56       55.31     98.16 o
  24   6   4      107.62      -31.86    109.28 o
  26   6   4      134.87      123.00    112.25 o
  27   6   4      208.39      261.95    125.23 o
  28   6   4      303.22      330.17    125.12 o
   1   7   4     5154.27     5118.89    161.65 o
   2   7   4     2551.17     2499.15    125.26 o
   3   7   4      143.99      108.31     77.68 o
   4   7   4     7336.83     7345.29    189.56 o
   5   7   4     1404.10     1555.41    107.36 o
   6   7   4     2003.86     1932.82    111.95 o
   7   7   4     2554.75     2491.18    121.01 o
   8   7   4       52.77      -81.49     81.99 o
   9   7   4     1645.15     1637.94    116.44 o
  10   7   4     3373.02     3439.30    151.38 o
  11   7   4        7.67      100.75     79.02 o
  12   7   4     1511.22     1613.74    118.74 o
  13   7   4      482.32      524.33     43.00 o
  14   7   4      509.41      470.96     46.84 o
  15   7   4     1438.65     1555.98    130.96 o
  16   7   4      868.06      827.25     64.79 o
  17   7   4      402.31      427.61     41.39 o
  18   7   4     1076.15      970.23     84.98 o
  19   7   4      112.20       68.91     97.43 o
  20   7   4      220.79      183.90     42.73 o
  21   7   4      657.38      632.93     53.02 o
  22   7   4       30.59      164.46    104.33 o
  23   7   4      693.60      721.06     57.47 o
  24   7   4      293.10      310.90    124.63 o
  25   7   4       10.94      202.48    105.19 o
  26   7   4      201.09      346.67    130.05 o
  27   7   4      163.05       82.12    127.82 o
   0   8   4     3330.03     3376.44    153.60 o
   1   8   4       13.49       66.92     84.95 o
   2   8   4     1525.50     1593.26    112.69 o
   3   8   4     2338.74     2056.80    131.35 o
   4   8   4      289.24      199.63     85.61 o
   5   8   4     3371.48     3392.44    155.46 o
   6   8   4     1462.32     1459.24    117.99 o
   7   8   4      637.25      649.22     71.08 o
   8   8   4     2073.93     2136.96    133.99 o
   9   8   4      425.20      527.36     61.29 o
  10   8   4      321.43      323.17     45.83 o
  11   8   4     3137.66     3007.93    159.18 o
  12   8   4      475.75      469.07     51.40 o
  13   8   4      664.97      730.16     76.64 o
  14   8   4     1107.19     1157.47    102.30 o
  15   8   4       93.59      127.81     95.08 o
  16   8   4      734.76      654.18     63.91 o
  17   8   4      723.35      887.78     97.16 o
  18   8   4       13.71     -101.00    101.00 o
  19   8   4      455.21      446.77     67.95 o
  20   8   4      313.01      127.72    116.36 o
  21   8   4       11.18       19.75    106.30 o
  22   8   4      813.06      698.93     68.36 o
  23   8   4       27.00     -118.78    123.59 o
  24   8   4      271.75      295.44    130.68 o
  25   8   4      188.64      319.61    133.99 o
   1   9   4     3280.70     3128.68    159.60 o
   2   9   4     1692.58     1589.68    129.05 o
   3   9   4       68.23      100.76     91.87 o
   4   9   4     3303.74     3353.19    157.36 o
   5   9   4      873.55      781.52     76.05 o
   6   9   4      656.40      735.10     72.93 o
   7   9   4     1709.40     1559.00    134.49 o
   8   9   4      421.82      467.29     60.54 o
   9   9   4      632.04      678.32     55.50 o
  10   9   4     1302.14     1197.19    117.55 o
  11   9   4        7.87       44.69     97.91 o
  12   9   4     1215.50     1212.55    104.54 o
  13   9   4      405.59      473.80     44.72 o
  14   9   4        1.32      -17.78     97.04 o
  15   9   4      700.37      729.76     70.95 o
  16   9   4      210.65       93.37    111.53 o
  17   9   4      208.47      261.58    111.40 o
  18   9   4      593.15      528.54     52.89 o
  19   9   4      136.52      107.44    119.41 o
  20   9   4       60.99       41.36    114.58 o
  21   9   4      564.95      493.90     57.71 o
  22   9   4       13.99      -50.99    116.80 o
  23   9   4      484.79      432.06     59.43 o
   0  10   4     1409.79     1495.02    134.78 o
   1  10   4       13.66       11.24     94.21 o
   2  10   4      116.12       84.10     99.53 o
   3  10   4      520.62      315.48    106.27 o
   4  10   4        7.93       33.95     90.99 o
   5  10   4      643.07      664.83     51.17 o
   6  10   4      641.31      630.22     66.00 o
   7  10   4       73.05       40.75    100.02 o
   8  10   4      488.24      510.93     45.22 o
   9  10   4      319.02      215.06    101.42 o
  10  10   4        2.69        0.00     99.64 o
  11  10   4      780.47      682.25     55.38 o
  12  10   4      171.35       75.21    114.98 o
  13  10   4      120.02      191.65     45.20 o
  14  10   4      338.13      260.65    122.29 o
  15  10   4       75.90      179.54    107.43 o
  16  10   4       44.22      -33.95    116.68 o
  17  10   4      308.72      319.80    125.87 o
  18  10   4       18.99     -113.71    128.41 o
  19  10   4       86.96      269.43    119.90 o
  20  10   4      109.77       44.82    129.29 o
   1  11   4       67.07      -37.41    107.92 o
   2  11   4       62.11      -43.71    105.82 o
   3  11   4        2.84     -107.66    107.66 o
   4  11   4      150.78      176.47    114.23 o
   5  11   4       60.97       50.75    108.04 o
   6  11   4       17.44      -38.40    106.31 o
   7  11   4       67.24      122.74    109.77 o
   8  11   4       32.40       39.14    108.53 o
   9  11   4       36.18       46.30    110.01 o
  10  11   4        6.59     -113.71    113.71 o
  11  11   4       32.15       74.70    110.26 o
  12  11   4        1.17       27.66    116.67 o
  13  11   4       15.79      -77.17    121.74 o
  14  11   4        6.93      -57.16    119.51 o
  15  11   4      160.28      182.03    124.97 o
  16  11   4        4.24      126.18    110.25 o
  17  11   4        2.10       22.72    118.03 o
   0  12   4       18.27      -41.48    123.47 o
   1  12   4        2.90     -122.35    122.35 o
   2  12   4       19.83      215.08    106.43 o
   3  12   4        8.66      132.23    106.67 o
   4  12   4        0.30       76.92    106.80 o
   5  12   4        0.49       70.37    102.97 o
   6  12   4        0.37      113.46    112.11 o
   7  12   4       44.38      -42.84    123.84 o
   8  12   4        0.42      -72.23    126.67 o
   9  12   4        3.48       29.14    115.32 o
  10  12   4        5.63       14.82    124.45 o
  11  12   4       67.25     -110.14    110.14 o
  12  12   4       14.29      128.90    118.77 o
   1   1   5     1622.53     1475.13     82.37 o
   2   1   5      214.59      164.31     56.58 o
   3   1   5      135.21      140.80     52.25 o
   4   1   5     2160.53     2064.70     91.42 o
   5   1   5       18.66      -29.14     51.61 o
   6   1   5      450.45      501.14     52.04 o
   7   1   5      384.36      420.83     42.27 o
   8   1   5     1222.10     1139.11     78.90 o
   9   1   5       29.42       29.14     58.65 o
  10   1   5     3481.51     3526.27    125.77 o
  11   1   5       29.37      -52.11     64.45 o
  12   1   5     2823.16     2947.25    117.94 o
  13   1   5       22.62       74.70     56.67 o
  14   1   5        1.29       30.99     63.21 o
  15   1   5       65.16       -4.07     70.38 o
  16   1   5      871.41      828.96     72.73 o
  17   1   5      146.96      109.17     75.71 o
  18   1   5     2177.83     2116.56    128.08 o
  19   1   5        3.04      -76.92     76.92 o
  20   1   5      288.19      226.55     90.79 o
  21   1   5        2.93       71.73     74.70 o
  22   1   5       25.14      -10.62     93.10 o
  23   1   5       33.73      -27.78    100.26 o
  24   1   5      186.70      260.47     96.70 o
  25   1   5        1.94      114.45    100.25 o
  26   1   5      192.94       93.99    113.37 o
  27   1   5        1.96     -109.64    109.64 o
  28   1   5      176.46      183.15    116.83 o
  29   1   5        6.38      -63.46    126.30 o
  30   1   5       12.08      146.55    116.80 o
  31   1   5        8.92       38.03    131.61 o
   0   2   5     5289.43     5283.57    139.19 o
   1   2   5      122.05      126.10     21.74 o
   2   2   5     3114.60     3188.36    109.84 o
   3   2   5      394.62      409.60     39.30 o
   4   2   5     2359.94     2161.94     97.42 o
   5   2   5      423.15      371.55     43.76 o
   6   2   5     4363.80     4203.45    130.12 o
   7   2   5       37.48       19.02     59.64 o
   8   2   5     4906.59     4883.12    141.24 o
   9   2   5      246.19      305.39     31.13 o
  10   2   5      544.76      538.27     58.97 o
  11   2   5       74.21       42.97     63.22 o
  12   2   5     2409.93     2427.26    115.95 o
  13   2   5       52.66      -30.75     68.90 o
  14   2   5     5333.55     5234.15    166.72 o
  15   2   5      224.83      262.49     38.04 o
  16   2   5     2153.96     2212.06    125.62 o
  17   2   5        4.74       93.71     76.92 o
  18   2   5      235.10      191.83     35.08 o
  19   2   5       16.13      -62.72     81.74 o
  20   2   5      859.61     1099.33     86.31 o
  21   2   5        6.18      -15.68     87.17 o
  22   2   5     1872.41     1978.42    137.74 o
  23   2   5        1.70       16.91     97.41 o
  24   2   5      643.34      601.42     50.92 o
  25   2   5       38.56      -48.89     94.33 o
  26   2   5        8.66      139.89     98.16 o
  27   2   5      124.14      -19.88    123.86 o
  28   2   5      373.47      371.22    134.78 o
  29   2   5       18.48      107.05    108.53 o
  30   2   5      190.85      215.13    133.38 o
   1   3   5     2123.99     2033.21     98.46 o
   2   3   5     4034.17     3988.24    126.89 o
   3   3   5      180.49      226.91     33.47 o
   4   3   5     5430.89     5212.34    143.22 o
   5   3   5      624.85      678.90     60.84 o
   6   3   5     6523.43     6928.48    164.00 o
   7   3   5     1733.56     1805.83     92.00 o
   8   3   5     3141.90     3097.85    123.28 o
   9   3   5      283.26      366.81     35.58 o
  10   3   5     9485.13     9475.36    203.61 o
  11   3   5      136.62       90.03     69.41 o
  12   3   5     5710.21     5677.91    167.89 o
  13   3   5      275.04      265.36     31.01 o
  14   3   5     1035.84      917.60     79.19 o
  15   3   5        4.00       25.80     78.15 o
  16   3   5     3886.43     3737.67    152.79 o
  17   3   5       47.71       41.61     84.46 o
  18   3   5     4257.18     3954.26    165.65 o
  19   3   5       32.51      -34.94     89.64 o
  20   3   5     1769.85     1740.32    137.48 o
  21   3   5        9.73      107.54     82.60 o
  22   3   5       16.91      -72.72     90.63 o
  23   3   5        1.84       46.42     85.68 o
  24   3   5      769.91      790.18     75.04 o
  25   3   5        1.16      -31.36    108.77 o
  26   3   5     1093.73     1248.13    118.48 o
  27   3   5        0.31       47.29    112.60 o
  28   3   5      493.98      550.81     56.71 o
  29   3   5       34.00      109.39    125.69 o
  30   3   5       22.73     -138.65    138.65 o
   0   4   5    15338.67    15856.75    245.68 o
   2   4   5     6126.85     6279.53    158.28 o
   3   4   5      100.65       57.55     59.65 o
   4   4   5      381.09      377.90     38.68 o
   5   4   5        2.94      -58.89     58.89 o
   6   4   5    10436.46    10803.24    210.10 o
   7   4   5       30.16      126.19     65.44 o
   8   4   5    10874.30    11100.60    216.34 o
   9   4   5      276.06      240.78     28.66 o
  10   4   5     3132.06     3028.33    131.65 o
  11   4   5      390.05      387.51     47.82 o
  12   4   5     3678.32     3502.10    140.97 o
  13   4   5      154.04       84.85     82.75 o
  14   4   5     9605.81     9806.83    228.65 o
  15   4   5        0.19       86.05     77.04 o
  16   4   5     1880.18     1801.29    123.42 o
  17   4   5       67.56      126.20     81.74 o
  18   4   5      229.80      231.22     87.70 o
  19   4   5       36.79      -20.87     93.22 o
  20   4   5     2766.20     2620.45    155.33 o
  21   4   5      144.57       28.03     99.66 o
  22   4   5     1770.16     2021.16    150.83 o
  23   4   5       47.08       36.18    102.24 o
  24   4   5      744.46      786.29     69.96 o
  25   4   5        8.59        6.54    107.91 o
  26   4   5       69.00      201.76    116.56 o
  27   4   5       52.67       13.95    120.02 o
  28   4   5      894.77      970.72     67.25 o
  29   4   5       33.75     -139.52    139.52 o
   1   5   5       39.14      -32.97     68.53 o
   2   5   5     4074.59     3910.25    140.94 o
   3   5   5      130.73      177.84     69.65 o
   4   5   5     5937.56     6038.89    167.53 o
   5   5   5      150.75      136.47     73.12 o
   6   5   5     3154.74     3088.54    126.57 o
   7   5   5      289.35      272.53     29.03 o
   8   5   5     2682.13     2532.61    128.03 o
   9   5   5      558.42      594.07     37.95 o
  10   5   5     2437.30     2427.23    128.31 o
  11   5   5      227.14      176.14     86.71 o
  12   5   5     5179.20     5068.24    175.52 o
  13   5   5      393.35      401.32     53.01 o
  14   5   5       45.99       -4.69     84.09 o
  15   5   5      317.54      255.72     97.35 o
  16   5   5      686.01      615.75     67.50 o
  17   5   5        0.95       30.87     84.45 o
  18   5   5     3178.91     3359.36    163.89 o
  19   5   5       73.58      141.88     37.54 o
  20   5   5     1130.77      907.97     90.92 o
  21   5   5       65.66       82.36     93.72 o
  22   5   5        0.29       30.37     97.54 o
  23   5   5       45.64      151.25    105.82 o
  24   5   5      562.52      676.68     78.72 o
  25   5   5        0.88      -27.04    105.19 o
  26   5   5     1073.08     1111.24    104.37 o
  27   5   5        4.65       -7.28    131.49 o
  28   5   5      159.33      202.65    129.42 o
   0   6   5     2405.41     2626.46    125.59 o
   1   6   5        1.94       80.75     66.55 o
   2   6   5      635.14      698.15     68.86 o
   3   6   5      192.97      177.49     31.62 o
   4   6   5       42.87      131.75     71.49 o
   5   6   5      668.40      747.63     72.95 o
   6   6   5      985.27     1040.33     99.34 o
   7   6   5      623.62      715.52     75.41 o
   8   6   5     6902.53     6722.07    196.03 o
   9   6   5       28.38      115.69     78.90 o
  10   6   5       30.44       59.14     81.24 o
  11   6   5      290.30      287.96     36.32 o
  12   6   5      546.01      510.93     38.56 o
  13   6   5      191.44      195.88     80.16 o
  14   6   5     4474.03     4543.00    175.39 o
  15   6   5       63.02       36.18     86.06 o
  16   6   5      735.06      876.99     74.67 o
  17   6   5       39.94      -32.97    100.51 o
  18   6   5       26.08      -95.94     95.94 o
  19   6   5        1.85      122.48     94.33 o
  20   6   5      380.19      235.10    102.79 o
  21   6   5        0.11      -24.94    107.04 o
  22   6   5      644.95      794.68     59.82 o
  23   6   5       12.86      -19.88    113.22 o
  24   6   5      153.91      219.57    116.82 o
  25   6   5       16.39      -28.40    104.70 o
  26   6   5        6.48      -80.62    119.39 o
  27   6   5        0.38      -75.81    130.38 o
   1   7   5      112.06        8.89     84.34 o
   2   7   5      379.04      269.35     91.31 o
   3   7   5       28.56      103.72     78.03 o
   4   7   5     1320.85     1554.37    115.37 o
   5   7   5      211.08      137.84     87.20 o
   6   7   5       75.29      116.20     77.30 o
   7   7   5       12.33       94.21     76.06 o
   8   7   5      310.14      309.09     36.44 o
   9   7   5       70.52      146.20     78.29 o
  10   7   5      798.32      820.89     73.57 o
  11   7   5       36.12      157.18     73.71 o
  12   7   5      506.32      541.88     65.37 o
  13   7   5      127.25      254.89     95.58 o
  14   7   5       54.64       59.89     92.11 o
  15   7   5       43.20      -89.27     98.90 o
  16   7   5       94.86       11.48    101.63 o
  17   7   5        1.28      -94.20     97.17 o
  18   7   5      525.87      498.85     58.33 o
  19   7   5       69.35       -6.30    103.47 o
  21   7   5       58.11       -6.67    112.12 o
  22   7   5       11.59     -125.56    125.56 o
  23   7   5       61.91       70.38    117.67 o
  24   7   5       85.47      -14.57    127.80 o
  25   7   5       13.69      -82.35    124.58 o
   0   8   5      492.01      297.33    102.32 o
   1   8   5        7.86       64.45     84.20 o
   2   8   5       73.52       79.52     86.68 o
   3   8   5      123.09       94.97     83.11 o
   4   8   5       14.59       90.50     85.32 o
   5   8   5      304.37      213.22     95.49 o
   6   8   5       88.80       46.18     88.41 o
   7   8   5      224.85      181.81     96.71 o
   8   8   5        0.33      142.23     93.46 o
   9   8   5        0.13      -90.25     90.25 o
  10   8   5       43.72       32.60     84.33 o
  11   8   5        0.71      -88.77     91.49 o
  12   8   5        8.34       62.23     92.72 o
  13   8   5       90.85      179.17     94.09 o
  14   8   5        0.08     -100.99    100.99 o
  15   8   5        0.35      -35.80     98.03 o
  16   8   5       10.26     -112.97    112.97 o
  17   8   5        3.85      175.57     92.97 o
  18   8   5       38.05       70.75    107.91 o
  19   8   5        1.04     -113.46    113.46 o
  20   8   5       13.53      -40.74    112.85 o
  21   8   5       42.10      -27.90    120.14 o
  22   8   5       24.59      -35.93    122.11 o
  23   8   5       27.96     -132.98    137.79 o
   1   9   5      184.38       43.35     97.94 o
   2   9   5      219.88       86.95    100.29 o
   3   9   5       32.66      -32.72     93.59 o
   4   9   5      595.14      703.85     72.42 o
   5   9   5       21.31      -94.08     98.90 o
   6   9   5       66.81      117.43     95.32 o
   7   9   5       18.47      -50.87     92.35 o
   8   9   5       57.96      102.98     87.54 o
   9   9   5        1.28        5.80     94.45 o
  10   9   5      395.34      324.43    118.36 o
  11   9   5       21.18       53.96    104.33 o
  12   9   5      241.96      281.98     46.93 o
  13   9   5       39.55      -18.64     98.16 o
  14   9   5      150.41      126.95    115.71 o
  15   9   5       33.20      -97.29    105.94 o
  16   9   5      118.72      172.39    118.67 o
  17   9   5        0.89      -20.37    118.03 o
  18   9   5      217.86      340.50    116.84 o
  19   9   5        0.02      -78.28    115.93 o
  20   9   5      359.22      358.48     57.69 o
  21   9   5        8.18      112.35    127.66 o
   0  10   5     1315.10     1097.35     93.66 o
   1  10   5        0.51     -109.02    109.02 o
   2  10   5      119.61      204.74    102.87 o
   3  10   5        0.92     -107.78    107.78 o
   4  10   5       16.59     -105.93    105.93 o
   5  10   5        2.52      -36.67     95.93 o
   6  10   5      956.75      992.94    106.34 o
   7  10   5       28.02      137.05     99.76 o
   8  10   5      581.92      434.62     53.14 o
  10  10   5      255.34      252.46    120.30 o
  11  10   5        5.78      -13.09    108.77 o
  12  10   5      460.39      522.74     59.55 o
  13  10   5       16.53      190.26    110.01 o
  14  10   5      680.20      798.89     76.50 o
  15  10   5        0.04      -42.35    115.93 o
  16  10   5      617.84      627.40     59.81 o
  18  10   5        6.46      -97.66    127.29 o
   1  11   5       31.03        6.67    116.31 o
   2  11   5      701.16      719.46     75.39 o
   3  11   5       22.03       86.80    117.05 o
   4  11   5     1212.30     1228.15    117.51 o
   5  11   5        0.70       60.74    113.96 o
   6  11   5      199.79      285.91    114.24 o
   7  11   5       12.46      -13.70    109.88 o
   8  11   5      249.84      138.70    119.31 o
   9  11   5       41.84      -56.06    121.13 o
  10  11   5      970.83     1009.91     92.24 o
  11  11   5       12.65      151.12    112.23 o
  12  11   5      704.97      786.78     87.75 o
  13  11   5        2.04        7.41    127.42 o
  14  11   5      134.61      196.22    125.83 o
   0  12   5     1225.32     1261.83    133.95 o
   1  12   5        3.81     -102.60    125.19 o
   2  12   5      305.49      235.06    136.24 o
   3  12   5        4.09      220.88    111.24 o
   4  12   5       58.90      140.51    121.75 o
   5  12   5       20.98       44.57    123.59 o
   6  12   5      661.95      556.00     61.17 o
   7  12   5        2.50       52.84    127.04 o
   0   0   6    12259.33    12519.30    218.59 o
   1   0   6     2579.94     2722.31    114.43 o
   2   0   6     4073.84     4128.98    138.41 o
   3   0   6     2381.08     2247.68    109.78 o
   4   0   6      491.43      491.48     41.90 o
   5   0   6     2911.15     3142.64    122.96 o
   6   0   6     9904.45    10011.96    204.39 o
   7   0   6      534.28      553.19     56.37 o
   8   0   6     9366.28     9330.25    205.14 o
   9   0   6        9.57       15.19     64.20 o
  10   0   6      524.28      624.46     65.26 o
  11   0   6       77.77      196.46     69.52 o
  12   0   6     6864.99     6581.50    186.36 o
  13   0   6      357.55      390.80     36.20 o
  14   0   6     7917.93     7984.25    209.08 o
  15   0   6     1220.98     1266.81    107.80 o
  16   0   6     1010.10     1014.62     86.96 o
  17   0   6       86.65      107.06     85.70 o
  18   0   6       53.76       25.19     89.77 o
  19   0   6      530.55      578.24     54.38 o
  20   0   6     1448.07     1292.11    109.54 o
  21   0   6      202.40      196.62    109.92 o
  22   0   6     1658.07     1851.15    141.51 o
  23   0   6      156.62      253.78    108.80 o
  24   0   6      861.60      978.81    105.95 o
  25   0   6      241.82      279.63    117.21 o
  26   0   6        1.06      128.03    114.57 o
  27   0   6       13.67      153.84    111.86 o
  28   0   6      512.44      246.74    146.17 o
  29   0   6       43.37      -22.60    118.66 o
   1   1   6     1248.95     1238.66     89.66 o
   2   1   6     7577.94     7912.53    180.42 o
   3   1   6      191.70      248.52     34.09 o
   4   1   6    12697.38    12591.99    225.87 o
   5   1   6     1349.77     1238.23     98.22 o
   6   1   6     3791.57     3847.10    133.65 o
   7   1   6      910.61      971.48     80.92 o
   8   1   6     1016.73      907.08     88.73 o
   9   1   6     1769.42     1780.80    106.23 o
  10   1   6     3679.57     3753.92    144.24 o
  11   1   6      118.10      169.81     74.84 o
  12   1   6     3296.03     3420.77    142.71 o
  13   1   6     1893.88     1891.86    124.07 o
  14   1   6      709.43      831.35     79.01 o
  15   1   6     1301.22     1230.23    107.07 o
  16   1   6      333.75      374.33     35.70 o
  17   1   6       35.05       78.40     84.58 o
  18   1   6     1952.98     2209.83    136.29 o
  19   1   6      163.64      231.32     96.70 o
  20   1   6      794.18      829.10     91.24 o
  21   1   6      709.59      659.97     57.97 o
  22   1   6        7.22     -105.07    105.07 o
  23   1   6      125.78       66.81    103.98 o
  25   1   6       26.15     -111.00    115.57 o
  26   1   6      787.80     1044.16    115.33 o
  27   1   6       82.40      231.77    123.48 o
  28   1   6      115.78      -65.57    125.46 o
  29   1   6       44.53      150.88    114.46 o
   0   2   6     3729.81     3709.35    128.55 o
   1   2   6     1063.14     1038.74     80.33 o
   2   2   6     2676.81     2778.46    120.02 o
   3   2   6     3333.12     3236.81    125.56 o
   4   2   6       57.65      111.13     62.85 o
   5   2   6     1285.52     1289.84     97.70 o
   6   2   6     2203.77     2371.55    114.78 o
   7   2   6      117.28      105.34     69.41 o
   8   2   6     5664.39     5631.40    167.02 o
   9   2   6      109.36      137.70     68.66 o
  10   2   6      611.14      660.53     57.36 o
  11   2   6        7.09       45.56     72.35 o
  12   2   6     1651.20     1591.41    111.37 o
  13   2   6      173.00      188.97     80.65 o
  14   2   6     2794.06     2691.68    140.90 o
  15   2   6      396.77      386.86     36.94 o
  16   2   6      576.44      751.35     78.98 o
  17   2   6      284.23      378.24     36.94 o
  18   2   6       53.82       72.36     83.35 o
  19   2   6       53.23       21.36     88.53 o
  20   2   6      401.87      266.13    110.33 o
  21   2   6       70.74     -106.93    106.93 o
  22   2   6      811.38      826.59     79.74 o
  23   2   6      351.20      172.70    115.75 o
  24   2   6      263.31      172.55    126.73 o
  25   2   6      192.67       86.08    125.85 o
  26   2   6        1.32     -124.82    124.82 o
  27   2   6        3.77     -120.87    124.58 o
  28   2   6      331.72      393.79     58.55 o
  29   2   6        8.13      -83.96    129.76 o
   1   3   6      220.77      143.54     62.13 o
   2   3   6      703.17      826.19     70.98 o
   3   3   6      239.43      243.60     37.43 o
   4   3   6     2257.23     2523.44    119.01 o
   5   3   6      146.90      151.79     25.94 o
   6   3   6     1051.65      964.77     89.84 o
   7   3   6       93.12       62.98     70.02 o
   8   3   6        1.77       64.20     69.26 o
   9   3   6      265.44      309.33     44.35 o
  10   3   6      506.52      549.25     47.46 o
  11   3   6       15.18       56.05     70.99 o
  12   3   6      849.35      863.62     79.89 o
  13   3   6       90.20      177.70     77.67 o
  14   3   6       67.47      103.23     80.14 o
  15   3   6        1.25      130.63     76.30 o
  16   3   6      120.37      219.69     80.52 o
  17   3   6        0.94       10.37     92.23 o
  18   3   6      399.26      424.65     55.35 o
  19   3   6        9.44       33.09     89.51 o
  20   3   6       46.45       22.84    101.25 o
  21   3   6       12.54      -41.24     95.56 o
  22   3   6       38.84     -113.96    113.96 o
  23   3   6       26.21       44.20     93.10 o
  24   3   6      208.24      183.28    124.86 o
  25   3   6        2.64       40.62    114.95 o
  26   3   6       91.38       70.14    109.65 o
  27   3   6        4.43       -7.28    124.33 o
  28   3   6        1.97        0.00    113.59 o
   0   4   6      494.94      434.94     37.70 o
   1   4   6        2.83      -19.63     64.57 o
   2   4   6       64.34      169.17     62.60 o
   3   4   6        0.30      -63.34     66.79 o
   4   4   6      405.54      368.12     32.62 o
   5   4   6       14.28      -40.50     65.93 o
   6   4   6      178.56      168.34     78.43 o
   7   4   6      317.38      306.76     39.04 o
   8   4   6       30.61       89.27     70.26 o
   9   4   6      514.17      432.33     53.27 o
  10   4   6       95.57       71.01     78.79 o
  11   4   6      163.91      172.66     87.81 o
  12   4   6        2.92       37.29     85.56 o
  13   4   6      192.73      138.70     89.91 o
  14   4   6        4.08       78.65     83.22 o
  15   4   6       23.72      -87.66     87.66 o
  16   4   6        1.96       -5.19     85.56 o
  17   4   6        7.66       59.14     94.82 o
  18   4   6       12.24      149.76     84.33 o
  19   4   6        2.38      -22.96     95.44 o
  20   4   6        0.12      141.98     90.50 o
  22   4   6        0.72       94.82     96.05 o
  23   4   6       11.49      117.54    104.95 o
  24   4   6        0.66      -13.46    118.90 o
  25   4   6        1.41     -115.19    115.19 o
  26   4   6        1.02      -79.51    120.25 o
  27   4   6        0.39       67.29    124.82 o
   1   5   6      394.23      381.69     33.73 o
   2   5   6     1199.03     1206.63    101.12 o
   3   5   6      293.41      300.82     32.74 o
   4   5   6     2092.77     1826.78    123.62 o
   5   5   6      423.41      411.36     47.33 o
   6   5   6      401.24      421.60     35.71 o
   7   5   6       14.65       93.84     79.27 o
   8   5   6      124.46      154.61     82.37 o
   9   5   6      344.39      377.68     35.09 o
  10   5   6      411.68      420.48     42.13 o
  11   5   6      104.97      193.38     82.61 o
  12   5   6      195.85      143.52     93.74 o
  13   5   6      407.97      380.55     39.41 o
  14   5   6       59.46       41.61     90.39 o
  15   5   6       10.44       58.77     85.69 o
  16   5   6        3.58      -90.62     90.62 o
  17   5   6      175.65      267.01     39.64 o
  18   5   6       87.57        0.00    102.98 o
  19   5   6       59.37      126.19     97.05 o
  20   5   6       71.83      216.83    104.96 o
  21   5   6       68.00     -113.97    113.97 o
  22   5   6        9.47       32.97    104.45 o
  23   5   6       27.05      142.98    113.71 o
  24   5   6       40.85       98.41    100.88 o
  25   5   6        6.35       43.58    116.55 o
  26   5   6       93.37      307.47    124.34 o
   0   6   6     5588.30     5573.98    180.97 o
   1   6   6       95.10      178.81     81.38 o
   2   6   6     2014.34     2073.42    128.91 o
   3   6   6      896.63      806.14     86.08 o
   4   6   6      300.97      335.77     47.68 o
   5   6   6     1233.81     1172.96     95.91 o
   6   6   6     2115.58     2241.97    132.02 o
   7   6   6      370.60      188.41     99.33 o
   8   6   6     1769.92     1721.08    127.71 o
   9   6   6      276.13      262.74     36.93 o
  10   6   6      428.55      485.10     45.59 o
  11   6   6      239.52      227.15     37.43 o
  12   6   6      196.20       85.10     94.48 o
  13   6   6      175.95       76.20     95.47 o
  14   6   6      832.83      791.92     80.61 o
  15   6   6        2.97      -89.39     89.39 o
  16   6   6      562.09      584.90     60.06 o
  17   6   6      384.24      349.38     44.72 o
  18   6   6       39.25      191.87    100.75 o
  19   6   6       10.37       63.71    108.77 o
  20   6   6      253.68      209.72    125.74 o
  21   6   6       17.21      -80.99    112.11 o
  23   6   6       85.39      229.30    118.17 o
  24   6   6      120.52      -22.10    133.61 o
  25   6   6       89.58     -144.10    144.10 o
   1   7   6     1755.71     1707.33    129.07 o
   2   7   6     1494.71     1464.22    120.71 o
   3   7   6       10.58      -65.81     88.40 o
   4   7   6     3491.60     3594.16    163.64 o
   5   7   6      650.15      658.59     75.28 o
   6   7   6     1543.16     1375.00    125.66 o
   7   7   6      372.69      411.78     49.54 o
   8   7   6       81.22      175.96     88.17 o
   9   7   6      410.63      394.75     41.14 o
  10   7   6     1701.06     2049.73    144.38 o
  11   7   6       13.46      -39.26     99.88 o
  12   7   6     1314.95     1330.81    130.05 o
  13   7   6       19.88      122.73     84.08 o
  14   7   6      288.36      310.91    114.01 o
  15   7   6      280.47      128.46    121.30 o
  17   7   6      129.76      122.01    114.72 o
  18   7   6      861.38      918.82     71.21 o
  19   7   6       10.95      -20.25    120.13 o
  20   7   6      375.01      418.78     60.41 o
  21   7   6      117.19       28.53    120.89 o
  22   7   6        0.43      -66.18    132.85 o
  23   7   6      239.70      196.62    135.24 o
   0   8   6     4059.03     4003.79    181.03 o
   1   8   6      101.22       93.48     98.79 o
   2   8   6     1384.20     1497.01    124.13 o
   3   8   6      385.08      404.98     49.05 o
   4   8   6      162.77      211.68     99.66 o
   5   8   6      218.38       84.23     99.67 o
   6   8   6     1904.48     1836.42    141.21 o
   7   8   6       47.74       51.61     95.69 o
   8   8   6     2068.25     1834.48    149.29 o
   9   8   6       99.40       88.29    103.48 o
  10   8   6      471.11      427.76     45.84 o
  11   8   6      535.76      505.53     49.55 o
  12   8   6      325.05      327.72     48.55 o
  13   8   6      111.20      167.57     46.31 o
  14   8   6     1435.27     1273.57    119.41 o
  15   8   6       27.61       32.84    119.27 o
  16   8   6      909.97      942.86    110.04 o
  17   8   6      150.60      199.56    114.11 o
  18   8   6       36.94      -14.08    114.09 o
  19   8   6      153.46      114.23     53.35 o
  20   8   6      477.00      340.87    132.94 o
  21   8   6        0.32      -38.03    127.79 o
   1   9   6      916.62      736.46     90.76 o
   2   9   6      348.72      199.51    117.11 o
   3   9   6        1.54      -90.99    105.56 o
   4   9   6     1124.30     1364.80    114.17 o
   5   9   6      254.71      297.18     48.17 o
   6   9   6      710.67      656.47     52.90 o
   7   9   6      430.64      317.77     51.52 o
   8   9   6       91.55      221.65    106.19 o
   9   9   6       42.91      160.27    100.75 o
  10   9   6      940.90      898.79     83.83 o
  11   9   6        1.16     -105.69    119.27 o
  12   9   6     1276.76     1358.68    124.08 o
  13   9   6       22.20      -75.19    126.55 o
  14   9   6       24.68       62.60    105.81 o
  15   9   6       89.55      -28.40    130.52 o
  16   9   6      356.15      326.12    144.78 o
  17   9   6      107.20       72.61     55.44 o
  18   9   6      817.87      805.57     68.73 o
   0  10   6      779.72      680.62     70.95 o
   1  10   6       10.69      -99.27    116.30 o
   2  10   6      250.54      205.52    110.30 o
   3  10   6       18.83        0.00    114.08 o
   4  10   6       27.29       93.59    111.49 o
   5  10   6       62.59       53.84    111.00 o
   6  10   6      280.29      189.97    115.86 o
   7  10   6        0.00       68.40    111.98 o
   8  10   6      527.53      380.57    137.90 o
   9  10   6        7.28       13.95    123.96 o
  10  10   6       68.96      -21.24    123.35 o
  11  10   6       61.38      150.89    117.42 o
  12  10   6       30.08       43.71    118.53 o
  13  10   6        2.61     -124.45    124.45 o
  14  10   6      347.37      361.81    144.28 o
  15  10   6       25.89      130.38    112.48 o
   1  11   6       23.59      -14.57    131.37 o
   2  11   6       38.15      138.16    122.24 o
   3  11   6        3.08      116.67    112.48 o
   4  11   6      208.04      241.82    122.39 o
   5  11   6        5.44      -29.51    130.50 o
   6  11   6       48.98     -103.84    134.34 o
   7  11   6        0.15     -124.08    124.08 o
   8  11   6        4.17      -67.91    131.37 o
   9  11   6        0.01        7.65    126.92 o
  10  11   6      186.28      270.21    140.05 o
   1   1   7      973.41      966.25     93.78 o
   2   1   7      187.08      139.45     71.51 o
   3   1   7        4.14       37.16     70.37 o
   4   1   7      219.60      129.20     86.09 o
   5   1   7     1649.91     1529.77    108.77 o
   6   1   7       34.42       -8.52     77.29 o
   7   1   7      575.32      604.82     70.46 o
   8   1   7       37.62      123.60     73.10 o
   9   1   7      148.80      198.09     84.23 o
  10   1   7       77.83      119.53     79.15 o
  11   1   7       99.60      -47.05     82.61 o
  12   1   7       50.11      -43.34     86.31 o
  13   1   7      718.65      658.45     70.59 o
  14   1   7       39.77       -5.06     90.38 o
  15   1   7      266.32      297.81     39.40 o
  16   1   7        3.25      -64.45     89.26 o
  17   1   7      250.54      182.81     99.18 o
  18   1   7       34.59      -40.00     99.64 o
  19   1   7        4.52        5.93     94.70 o
  20   1   7      100.54      -79.03    109.16 o
  21   1   7      142.39      150.54    122.01 o
  22   1   7        0.79      -45.31    102.60 o
  23   1   7      208.33      250.71     49.65 o
  24   1   7        9.71       27.66    124.08 o
  25   1   7       10.84      -42.84    126.31 o
  26   1   7       37.62      177.30    114.46 o
  27   1   7        7.40      106.92    121.74 o
   0   2   7      684.18      714.03     63.80 o
   1   2   7      552.89      536.58     52.66 o
   2   2   7       39.29      163.85     70.26 o
   3   2   7     2910.96     2850.22    134.15 o
   5   2   7     1363.10     1478.64    109.08 o
   6   2   7      514.69      520.33     49.81 o
   7   2   7       82.13       57.67     76.93 o
   8   2   7      872.24      755.67     66.91 o
   9   2   7     2658.26     2546.89    138.13 o
  10   2   7       41.36       93.84     79.15 o
  11   2   7     1301.15     1400.45    117.58 o
  12   2   7      378.82      447.26     40.03 o
  13   2   7      518.92      551.67     58.45 o
  14   2   7     1007.80      912.33     88.81 o
  15   2   7        5.36        0.00     97.41 o
  16   2   7      485.66      480.19     56.47 o
  17   2   7     1213.37     1438.74    123.97 o
  18   2   7        6.94      -23.21     97.78 o
  19   2   7      651.45      798.19     99.37 o
  20   2   7      104.67       12.35    111.38 o
  21   2   7      245.93      318.41    112.89 o
  22   2   7      396.19      343.07     53.74 o
  23   2   7       44.26      203.61    111.50 o
  24   2   7      123.64      140.16    127.69 o
  25   2   7      231.50      173.77    141.91 o
  26   2   7        6.23      -14.94    121.00 o
   1   3   7     6089.59     5976.31    186.73 o
   2   3   7      955.95      893.01     82.76 o
   3   3   7        8.32       61.49     87.66 o
   4   3   7     3873.09     4157.18    157.39 o
   5   3   7     3899.15     3920.64    154.66 o
   6   3   7      144.99      195.01     81.02 o
   7   3   7     3170.94     3332.06    149.94 o
   8   3   7       19.04       32.72     85.07 o
   9   3   7     1298.59     1298.22    113.50 o
  10   3   7     1106.48     1184.26     93.29 o
  11   3   7      323.45      163.81     91.42 o
  12   3   7      907.86      933.58     72.10 o
  13   3   7     1819.80     1737.13    133.78 o
  14   3   7       19.24      138.65     82.97 o
  15   3   7     1731.13     1751.91    143.15 o
  16   3   7       51.52      129.40     92.24 o
  17   3   7      297.77      410.60     44.22 o
  18   3   7      549.87      667.81     67.84 o
  19   3   7       30.90      184.09    104.09 o
  20   3   7      166.72      164.50    108.80 o
  21   3   7     1137.47     1275.56    120.10 o
  22   3   7       13.91     -112.97    112.97 o
  23   3   7      618.46      590.83     59.07 o
  24   3   7       93.44      193.37    120.89 o
  25   3   7       40.44      125.57    122.61 o
  26   3   7      227.49      259.48    136.97 o
   0   4   7     1694.16     1658.43    123.38 o
   1   4   7     1351.76     1172.05    116.24 o
   2   4   7      285.17      363.56     36.94 o
   3   4   7     3474.41     3617.82    158.60 o
   4   4   7        0.65      111.86     80.75 o
   5   4   7     3822.30     3792.18    161.43 o
   6   4   7      571.03      650.62     71.32 o
   7   4   7       65.35       62.73     85.45 o
   8   4   7     1351.05     1376.02    114.00 o
   9   4   7     1305.71     1336.26     94.80 o
  10   4   7      160.22      193.15     97.57 o
  11   4   7     1743.52     1654.05    126.82 o
  12   4   7       70.61      127.18     92.73 o
  13   4   7     1001.16     1089.87    100.43 o
  15   4   7        1.98      -68.40    102.48 o
  16   4   7      618.93      596.82     60.07 o
  17   4   7     1061.25     1025.68     94.00 o
  18   4   7        0.87      141.98    102.35 o
  19   4   7     1557.25     1700.11    145.06 o
  20   4   7        7.10       -6.54    108.40 o
  21   4   7      144.92      195.36    112.87 o
  22   4   7      454.38      527.68     54.61 o
  23   4   7      138.63      328.98    120.90 o
  24   4   7      105.28        7.41    126.57 o
  25   4   7      566.34      640.31     62.77 o
   1   5   7     2623.94     2709.73    146.65 o
   2   5   7      599.90      631.73     58.96 o
   3   5   7       23.15       68.77     86.30 o
   4   5   7     1879.04     1773.81    127.36 o
   5   5   7      791.05      850.55     87.79 o
   6   5   7      417.23      444.81     40.40 o
   7   5   7     2363.87     2532.72    147.43 o
   8   5   7       11.77      -93.46     97.66 o
   9   5   7      860.10      947.19     98.30 o
  10   5   7     1691.91     1674.09    135.60 o
  11   5   7        2.70       71.12     85.93 o
  12   5   7      543.13      572.42     52.52 o
  13   5   7     1697.60     1681.84    142.89 o
  14   5   7       49.74      -35.07    101.13 o
  15   5   7     1207.83     1110.67     93.90 o
  16   5   7      575.85      613.08     74.02 o
  17   5   7      244.31      276.67    122.52 o
  18   5   7      484.97      442.59     53.75 o
  19   5   7      150.56      225.37    110.90 o
  20   5   7       53.96       54.58    117.30 o
  21   5   7      869.92     1073.69    105.95 o
  22   5   7       11.22      -36.05    114.70 o
  23   5   7      380.16      349.10    140.70 o
  24   5   7      161.16      -76.44    146.59 o
   0   6   7      803.11      951.92     88.16 o
   1   6   7      263.21      146.50    101.41 o
   2   6   7      744.33      712.47     59.59 o
   3   6   7     1133.85     1055.65     94.76 o
   4   6   7       30.79      212.12     90.63 o
   5   6   7      492.83      526.17     43.87 o
   6   6   7      766.25      994.98     95.94 o
   7   6   7       17.45      -43.71     86.43 o
   8   6   7      234.51      321.26     57.43 o
   9   6   7      511.30      491.32     43.87 o
  10   6   7      467.46      509.69     56.59 o
  11   6   7      475.07      526.62     44.48 o
  12   6   7      235.74      229.24     41.87 o
  13   6   7      523.94      549.52     70.43 o
  14   6   7       65.01       24.70    109.77 o
  15   6   7        1.64       63.21    105.69 o
  16   6   7      165.63      116.46    116.46 o
  17   6   7      423.56      468.73     54.36 o
  18   6   7       21.02     -115.44    118.90 o
  19   6   7      661.84      634.99     57.10 o
  20   6   7       58.38      293.13    124.83 o
  21   6   7       69.67      198.18    121.25 o
  22   6   7       98.75      -22.60    131.38 o
   1   7   7       15.91      135.32     91.61 o
   2   7   7        1.89       84.82     94.45 o
   3   7   7        0.75      -73.83     92.10 o
   4   7   7        7.33       74.20     84.08 o
   5   7   7        4.96      184.21     86.18 o
   6   7   7       62.62       -5.80     95.32 o
   7   7   7       30.75      -35.19     97.54 o
   8   7   7       64.05      101.00     99.65 o
   9   7   7      209.23      241.08     42.61 o
  10   7   7      238.06      226.40    107.21 o
  11   7   7       36.00      -62.23    107.05 o
  12   7   7       24.20       19.01    106.80 o
  13   7   7       80.87      -25.81    118.54 o
  14   7   7        6.27      131.61    110.87 o
  15   7   7      442.50      437.48     53.25 o
  16   7   7      318.53      103.02    121.92 o
  17   7   7        9.81      112.35    112.35 o
  18   7   7       69.71        7.16    129.53 o
  19   7   7       12.15       44.20    111.12 o
  20   7   7       14.88     -113.10    130.01 o
   0   8   7      158.12      201.42    115.34 o
   2   8   7       29.01      165.20     96.55 o
   3   8   7        1.34      129.02     95.81 o
   4   8   7        8.51       92.72    105.44 o
   5   8   7       13.63      155.57    103.59 o
   6   8   7       76.70      106.69    111.75 o
   7   8   7       74.85      -50.75    101.38 o
   9   8   7       80.75       97.30    111.87 o
  10   8   7       51.07      -92.11    104.09 o
  11   8   7        7.60       -6.67    109.51 o
  12   8   7       24.28      129.02    108.03 o
  13   8   7       21.33      -27.66    123.59 o
  14   8   7        3.50      -91.49    114.08 o
  15   8   7       14.56      -43.09    124.21 o
  16   8   7        0.71       43.95    117.54 o
  17   8   7        0.42       97.17    123.09 o
  18   8   7        2.10      -91.61    131.00 o
   1   9   7      310.02      311.77    106.35 o
   2   9   7       55.43     -124.46    124.46 o
   3   9   7       10.45      -80.01    108.28 o
   4   9   7       77.29      -13.46    118.05 o
   5   9   7      217.91      155.12    121.28 o
   6   9   7       49.09      129.15    123.60 o
   7   9   7      200.70      342.96    120.41 o
   9   9   7      135.49      -35.07    123.98 o
  10   9   7       11.89     -131.12    131.12 o
  11   9   7        0.28        0.00    119.64 o
  12   9   7       32.82      -73.09    120.51 o
  13   9   7      191.89      193.03    138.94 o
  14   9   7        4.48      -45.31    118.40 o
  15   9   7      100.16     -107.68    135.34 o
   0  10   7       62.25      -71.99    122.73 o
   1  10   7       39.59      -28.89    116.19 o
   2  10   7       63.25      173.36    126.32 o
   3  10   7      227.13      301.85     55.70 o
   4  10   7       71.87      132.37     52.35 o
   5  10   7      269.16      161.18    135.12 o
   6  10   7       67.03      272.88    110.14 o
   7  10   7        0.67      -14.82    125.69 o
   8  10   7       74.75      150.15    125.21 o
   9  10   7      225.52      219.96    129.80 o
  10  10   7        0.64      138.16    131.61 o
   0   0   8      124.03       -9.63     93.61 o
   1   0   8      893.00      906.28     88.80 o
   2   0   8      344.54      354.45     41.63 o
   3   0   8     5079.22     5053.24    186.59 o
   4   0   8        4.98       39.01     91.12 o
   5   0   8     3241.27     3363.13    155.76 o
   6   0   8      130.14      159.06     86.45 o
   7   0   8       64.22      131.01     88.41 o
   8   0   8       49.45      168.67     88.04 o
   9   0   8     2937.80     2652.75    150.06 o
  10   0   8      203.79      232.81    104.74 o
  11   0   8     3235.29     3415.92    165.39 o
  12   0   8      117.09      165.10     99.04 o
  13   0   8     1461.00     1353.70    133.30 o
  14   0   8        3.05      143.96     97.91 o
  15   0   8      287.01      206.53    102.03 o
  16   0   8      282.54      223.94    114.01 o
  17   0   8     2210.40     2317.26    162.19 o
  18   0   8       22.51      -50.99    121.62 o
  19   0   8     2550.62     2716.88    182.84 o
  20   0   8        0.83       53.95    114.70 o
  21   0   8       33.02       34.70    117.42 o
  22   0   8      178.80      335.42    125.84 o
  23   0   8      214.28       29.39    139.06 o
  24   0   8       26.98     -129.77    129.77 o
   1   1   8     5908.89     5669.91    186.13 o
   2   1   8      503.74      534.61     57.71 o
   3   1   8       77.56       77.92     92.12 o
   4   1   8       10.77       73.59     83.59 o
   5   1   8      971.18      852.70     91.28 o
   6   1   8       42.12      135.08     81.74 o
   7   1   8     3490.62     3381.51    167.37 o
   8   1   8      319.24      323.29     40.77 o
   9   1   8     1511.15     1807.96    132.46 o
  10   1   8      132.15       85.09     96.32 o
  11   1   8      137.06      146.46     90.64 o
  12   1   8      129.76       49.89     95.46 o
  13   1   8      607.16      698.54     66.49 o
  14   1   8       50.26       86.80    101.74 o
  15   1   8     1180.11     1408.14    140.78 o
  16   1   8       51.50      255.34    106.31 o
  17   1   8      666.16      752.95     65.01 o
  18   1   8       16.36       19.26    103.47 o
  19   1   8        2.79      -39.51    109.39 o
  21   1   8      672.53      853.14     88.98 o
  22   1   8        5.36      -42.97    122.85 o
  23   1   8      671.83      734.47     62.78 o
  24   1   8       46.80      -15.19    137.55 o
   0   2   8       13.54       14.20     83.83 o
   1   2   8      136.31      170.30     86.69 o
   2   2   8      138.22       37.91     85.71 o
   3   2   8     2998.47     2810.39    142.77 o
   4   2   8       12.97       -4.82     84.70 o
   5   2   8     1156.08     1068.38     94.16 o
   6   2   8       60.10      156.82     83.47 o
   7   2   8        2.16      -14.94     81.98 o
   8   2   8      138.77       60.39     85.46 o
   9   2   8      781.76      694.21     71.58 o
  10   2   8        0.17      -91.61     91.61 o
  11   2   8      874.84      941.36     92.24 o
  12   2   8        1.02      129.76     89.88 o
  13   2   8      510.60      638.74     73.15 o
  14   2   8        4.52       62.10     90.62 o
  15   2   8       43.70       28.89     88.28 o
  16   2   8       26.12      183.85     98.65 o
  17   2   8      685.93      669.66     66.25 o
  18   2   8       38.70       43.71    110.51 o
  19   2   8      902.33     1018.76    109.79 o
  20   2   8        3.06        6.54    113.22 o
  21   2   8        7.76     -108.40    120.13 o
  22   2   8       12.08      160.38    118.16 o
  23   2   8      127.13      136.33    129.41 o
  24   2   8        1.59       29.51    120.87 o
   1   3   8     1313.46     1322.13    119.30 o
   2   3   8        2.55       14.69     82.72 o
   3   3   8       74.11      -34.45     90.88 o
   4   3   8        1.29       94.20     78.89 o
   5   3   8      171.07      120.04     94.11 o
   6   3   8      151.65      151.53     91.76 o
   7   3   8      711.49      639.98     51.67 o
   8   3   8       11.94      -93.59     93.59 o
   9   3   8      303.12      351.07     45.58 o
  10   3   8       42.16      139.15     85.32 o
  11   3   8       13.95       43.58     89.88 o
  12   3   8        1.14       38.89     91.49 o
  13   3   8      198.09      141.91    103.25 o
  14   3   8        0.99      -29.01     98.65 o
  15   3   8      151.02      142.51    107.81 o
  16   3   8       29.48     -106.31    106.31 o
  17   3   8       34.58      174.46     94.95 o
  18   3   8       56.31       -6.42    110.51 o
  19   3   8       60.96     -121.62    121.62 o
  20   3   8        0.68     -121.86    121.86 o
  21   3   8      169.27      124.61    125.84 o
  22   3   8        1.48      -28.52    122.48 o
  23   3   8       85.14     -130.89    130.89 o
   0   4   8      180.87      122.27     90.03 o
   1   4   8       27.97      -50.99     92.11 o
   2   4   8       40.02       35.81     81.37 o
   3   4   8        2.35      -89.02     89.02 o
   4   4   8       36.58        0.00     88.65 o
   5   4   8       41.58      -87.42     87.42 o
   6   4   8       92.97        0.00     93.85 o
   7   4   8        3.47      -79.88     92.72 o
   8   4   8        5.43       16.17     91.12 o
   9   4   8        8.22      -32.84     90.01 o
  10   4   8        0.99      -11.11     91.12 o
  11   4   8      126.51      164.24     93.85 o
  12   4   8       13.27      -98.28     98.28 o
  13   4   8        1.98      -29.38     96.92 o
  14   4   8        6.31     -108.53    108.53 o
  15   4   8        0.69       92.10     96.92 o
  16   4   8       22.70        0.00    101.00 o
  17   4   8        0.19      -57.90    111.98 o
  18   4   8        4.64     -112.72    112.72 o
  19   4   8        9.96       40.62    109.88 o
  20   4   8        4.58      145.81    102.72 o
  21   4   8        1.05      142.48    106.67 o
  22   4   8        4.12      -51.24    118.65 o
   1   5   8      908.96      819.85     73.70 o
   2   5   8        8.06       91.61     86.30 o
   3   5   8       10.27      173.10     84.20 o
   4   5   8       39.13        5.43     87.54 o
   5   5   8       14.98       38.40     91.24 o
   6   5   8       13.36       11.11     98.03 o
   7   5   8      568.96      478.51     60.06 o
   8   5   8       52.48      192.62     88.53 o
   9   5   8      321.38      353.54     42.49 o
  10   5   8       66.88       75.82     96.07 o
  11   5   8       17.03       47.41     95.56 o
  12   5   8       10.07      -60.37    101.74 o
  13   5   8       21.36      -55.31    101.61 o
  14   5   8        5.75      -94.08    104.82 o
  15   5   8      302.18      310.04     49.53 o
  16   5   8       18.30       32.72    109.76 o
  17   5   8        9.76      160.75    112.48 o
  18   5   8        6.22      130.38    112.97 o
  19   5   8        0.11      -56.18    117.54 o
  21   5   8       60.94      -29.51    120.51 o
   0   6   8      150.61      153.87     93.11 o
   1   6   8      207.50      154.01    100.29 o
   2   6   8       43.73       85.69     98.53 o
   3   6   8     1439.05     1420.86    138.86 o
   4   6   8       58.06       17.29     94.34 o
   5   6   8     1373.97     1211.80    112.61 o
   6   6   8       91.01       88.54     42.72 o
   7   6   8        4.41      -17.78    103.09 o
   8   6   8        6.50       41.98    107.04 o
   9   6   8      244.14      357.81     45.82 o
  10   6   8       11.85        0.00     96.55 o
  11   6   8      754.68      791.72     78.74 o
  12   6   8       77.80      159.04    115.70 o
  13   6   8      205.03       77.68    120.79 o
  14   6   8        3.41     -108.90    108.90 o
  15   6   8        3.88       26.92    111.36 o
  16   6   8        4.25      -34.32    113.09 o
  17   6   8      266.65      344.11    120.67 o
  18   6   8        1.67      -86.18    120.50 o
  19   6   8      408.92      257.20    139.23 o
   1   7   8     1565.21     1507.54    135.53 o
   2   7   8       32.45      -48.77    108.53 o
   3   7   8      161.50      287.99    105.96 o
   4   7   8        1.51      123.09    111.24 o
   5   7   8      367.34      266.71    120.69 o
   6   7   8       83.92       37.54    109.28 o
   7   7   8     1106.01     1167.14    109.83 o
   8   7   8       12.21      121.24    106.18 o
   9   7   8     1043.53     1116.43    111.30 o
  10   7   8       57.91      189.78    107.30 o
  11   7   8       13.29       53.09    113.10 o
  12   7   8        1.06      -33.71    113.46 o
  13   7   8      577.51      487.86     57.46 o
  14   7   8       12.62       83.71    110.75 o
  15   7   8      737.10      811.29     96.65 o
  16   7   8       28.90      224.71    116.68 o
  17   7   8      110.81     -138.55    138.55 o
   0   8   8       18.06      221.87    108.03 o
   1   8   8      557.11      484.89     54.74 o
   2   8   8       17.53      -26.18    121.37 o
   3   8   8     1621.54     1691.93    158.67 o
   4   8   8       49.75      211.14    113.60 o
   5   8   8     1329.56     1366.29    127.30 o
   6   8   8        0.03       93.71    112.72 o
   7   8   8        0.54       74.20    102.97 o
   8   8   8        6.46       -6.79    109.27 o
   9   8   8      814.23      786.92     68.23 o
  10   8   8        0.69      -41.85    117.17 o
  11   8   8      780.88      868.21     77.50 o
  12   8   8        3.11       71.73    112.11 o
  13   8   8      396.13      404.58     56.95 o
  14   8   8        7.26      -59.26    129.27 o
   1   9   8      553.68      575.44     58.20 o
   2   9   8       74.82      126.69    123.23 o
   3   9   8       29.98     -127.30    127.30 o
   4   9   8        1.20       92.23    126.67 o
   5   9   8      185.52       57.06    125.23 o
   6   9   8       79.74      158.05    122.74 o
   7   9   8      582.37      545.55     71.05 o
   8   9   8       75.65     -109.65    128.54 o
   9   9   8      288.23      206.89    133.89 o
   1   1   9      110.43      162.51     96.57 o
   2   1   9       49.91      195.58     86.19 o
   3   1   9        2.47      -38.15     98.89 o
   4   1   9      184.63      206.74     38.90 o
   5   1   9       16.23       60.87     86.55 o
   6   1   9       19.40     -102.11    102.11 o
   7   1   9      287.75      333.88     41.26 o
   8   1   9       16.30      171.37     91.74 o
   9   1   9      172.81      224.89     41.37 o
  10   1   9       77.02       76.43    102.98 o
  11   1   9        7.53     -108.03    108.03 o
  12   1   9       49.42     -109.27    109.27 o
  13   1   9       48.09       43.34    106.43 o
  14   1   9       18.92      -69.51    112.85 o
  15   1   9      329.73      313.39     50.52 o
  16   1   9        1.95       26.42    112.72 o
  17   1   9       26.78      121.37    114.46 o
  18   1   9       69.66      -34.57    124.46 o
  19   1   9        1.71      155.56    114.45 o
  20   1   9       13.43      173.84    124.21 o
   0   2   9      510.99      610.19     68.09 o
   1   2   9       13.41      137.67     89.64 o
   2   2   9      188.33       66.32    105.72 o
   3   2   9      887.25      873.58     98.18 o
   4   2   9       60.21      139.40    100.51 o
   5   2   9      291.48      276.45     43.23 o
   6   2   9      175.00      187.23    107.20 o
   7   2   9       36.23       11.48     98.65 o
   8   2   9      507.45      489.94     48.93 o
   9   2   9      204.44      222.43     44.59 o
  10   2   9       92.17      167.07    107.06 o
  11   2   9      730.38      682.19     54.02 o
  12   2   9      117.05        0.00    110.03 o
  13   2   9      261.90      257.77    109.80 o
  14   2   9      315.09      314.74     51.51 o
  15   2   9        3.06      124.33    112.35 o
  16   2   9      216.31      126.96    125.97 o
  17   2   9      322.78      341.79     65.22 o
  18   2   9        0.71      -90.87    122.11 o
  19   2   9      745.42      650.00     61.43 o
  20   2   9       20.66      198.04    128.90 o
   1   3   9     1047.14      982.26    102.41 o
   2   3   9      286.69      207.15     42.86 o
   3   3   9       81.81       79.77    100.88 o
   4   3   9     1237.25      998.52    105.78 o
   5   3   9       74.84       63.47     94.58 o
   6   3   9       62.08      -23.34    105.08 o
   7   3   9     1035.57      989.50     99.06 o
   8   3   9      123.12      148.80    101.14 o
   9   3   9      856.65      837.86     79.13 o
  10   3   9      685.22      691.29     53.39 o
  11   3   9       64.46        6.17    111.01 o
  12   3   9      302.63      305.72     48.91 o
  13   3   9      319.64      353.90    121.30 o
  14   3   9       30.65      144.21    108.53 o
  15   3   9      807.02      835.64     81.96 o
  17   3   9      211.76       90.77    136.96 o
  18   3   9      421.73      465.99     57.20 o
  19   3   9       30.44      116.80    120.88 o
   0   4   9      852.21      780.63     86.67 o
   1   4   9      140.55      129.05    109.17 o
   2   4   9       54.72      -41.12    105.69 o
   3   4   9     1637.07     1562.50    141.99 o
   4   4   9       10.54       29.63    105.69 o
   5   4   9      813.27      861.80     92.10 o
   6   4   9      294.45      234.69     47.68 o
   7   4   9       16.95       66.92    102.11 o
   8   4   9      352.72      320.32    122.30 o
   9   4   9      459.55      503.73     52.39 o
  10   4   9      101.98      145.46    115.70 o
  11   4   9      778.30      712.01     84.06 o
  12   4   9       98.61       65.20    114.84 o
  13   4   9      346.46      445.57     52.13 o
  14   4   9      367.57      509.20     52.75 o
  15   4   9        4.70       41.36    122.85 o
  16   4   9      206.18       91.39    123.25 o
  17   4   9      533.37      496.46     58.94 o
  18   4   9       10.37      176.06    121.86 o
   1   5   9     1331.86     1073.56    116.92 o
   2   5   9      253.60      159.95    122.65 o
   3   5   9       26.03      -55.56    112.60 o
   4   5   9      406.97      291.69    121.44 o
   5   5   9      498.99      468.67     53.63 o
   6   5   9      109.88      258.08    106.69 o
   7   5   9      726.35      714.55     73.79 o
   8   5   9      235.69      115.60    116.72 o
   9   5   9      299.23      240.62    117.22 o
  10   5   9      395.46      210.88    124.40 o
  11   5   9        0.96       -6.67    109.64 o
  12   5   9      284.34      305.58    125.00 o
  13   5   9      260.70      269.26    128.21 o
  14   5   9        2.17       77.29    112.60 o
  15   5   9      351.22      264.84    131.43 o
  16   5   9      189.56      204.27    129.67 o
   0   6   9      134.13      103.24    114.72 o
   1   6   9       36.23      -19.38    116.80 o
   2   6   9      132.88      110.03    116.33 o
   3   6   9      773.30      884.31     92.96 o
   4   6   9       31.63      117.42    118.53 o
   5   6   9      345.03      379.85     52.13 o
   6   6   9      138.82      238.34    106.32 o
   7   6   9       16.62      140.26    107.91 o
   8   6   9      118.57      -33.71    124.97 o
   9   6   9      287.26      204.79    115.86 o
  10   6   9       49.96      110.51    113.10 o
  11   6   9      338.53      473.60     75.84 o
  12   6   9       64.18      127.92    125.57 o
  13   6   9      111.81      245.49    120.77 o
  14   6   9       91.97      161.51    120.15 o
   1   7   9      199.36      287.26    118.44 o
   2   7   9        4.84      -27.41    124.82 o
   3   7   9       12.61      111.24     47.41 o
   4   7   9        0.78       62.10    111.61 o
   5   7   9      356.74      326.73    127.24 o
   6   7   9        5.55      132.97    118.90 o
   7   7   9       80.44      -70.63    122.61 o
   8   7   9        1.94     -129.02    129.02 o
   9   7   9        9.29     -133.10    133.10 o
  10   7   9       16.55      -58.28    121.86 o
  11   7   9       41.68      177.18    126.56 o
   0   8   9        0.99       -7.28    124.45 o
   1   8   9       17.80      138.16    119.76 o
   2   8   9        0.32     -109.27    130.62 o
   3   8   9        7.05      -36.55    126.80 o
   4   8   9        9.90      -44.08    130.87 o
   5   8   9        3.41      -29.51    123.09 o
   0   0  10     2914.53     2804.93    177.98 o
   1   0  10        1.12       87.29    116.67 o
   2   0  10       91.12      -87.55    114.22 o
   3   0  10       87.74      207.08    105.95 o
   4   0  10       25.54      -69.39    104.95 o
   5   0  10       13.20        6.30    113.34 o
   6   0  10      750.66      647.83     67.98 o
   7   0  10        1.64        6.42    115.32 o
   8   0  10      850.84      851.65     75.16 o
   9   0  10       64.92       13.21    114.71 o
  10   0  10       99.65      -73.60    118.42 o
  11   0  10      149.17       54.34    122.50 o
  12   0  10       69.60      144.71    119.90 o
  13   0  10       38.26       41.98    124.83 o
  14   0  10      767.85      750.89     62.42 o
  15   0  10        0.35       58.03    127.29 o
  16   0  10      687.00      657.85     69.46 o
   1   1  10      298.72      294.72    128.34 o
   2   1  10      214.23      169.57    117.70 o
   3   1  10        1.51        6.30    113.59 o
   4   1  10     1711.11     1562.64    151.65 o
   5   1  10      253.85      274.32    121.17 o
   6   1  10      723.61      823.56     71.32 o
   7   1  10      116.85       84.34    115.83 o
   8   1  10        3.40       98.28    111.86 o
   9   1  10       26.79        6.67    112.73 o
  10   1  10      771.72      736.08     69.34 o
  11   1  10        4.07     -102.23    122.11 o
  12   1  10      989.82     1047.65     91.13 o
  13   1  10       23.35       84.33    119.39 o
  14   1  10       66.60       78.65    117.30 o
  15   1  10      111.73       51.00    118.54 o
   0   2  10      908.65      905.53     85.56 o
   1   2  10       42.64       76.31    111.12 o
   2   2  10      154.84      165.60     97.81 o
   3   2  10       50.20      121.50    106.43 o
   4   2  10       55.22      134.96    113.97 o
   5   2  10      122.23      213.39    111.39 o
   6   2  10      384.24      414.84     51.51 o
   7   2  10        0.03       46.05    111.73 o
   8   2  10      228.63      292.34    114.37 o
   9   2  10       23.18     -116.43    116.43 o
  10   2  10       64.97      115.70    123.48 o
  11   2  10      115.41       69.03    122.74 o
  12   2  10       89.82      133.11    122.74 o
  13   2  10       17.46        7.16    132.97 o
  14   2  10      267.15      130.43    132.78 o
  15   2  10        1.04      221.12    123.71 o
   1   3  10       90.38      156.08    109.16 o
   2   3  10      146.42      117.32    115.09 o
   3   3  10        4.10        6.54    106.43 o
   4   3  10      169.65       98.55    110.90 o
   5   3  10       17.49      204.96    111.24 o
   6   3  10       95.01       73.35    116.32 o
   7   3  10        8.27      121.00    107.91 o
   8   3  10       28.49      203.72    123.35 o
   9   3  10        2.59      130.50    121.49 o
  10   3  10      145.03      271.18    111.02 o
  11   3  10        7.72     -124.33    124.33 o
  12   3  10       25.30       21.48    121.99 o
  13   3  10        4.83     -108.90    117.29 o
  14   3  10       16.95      162.48    120.87 o
   0   4  10       10.84      100.50    110.75 o
   1   4  10        0.11     -112.48    112.48 o
   2   4  10        0.10       20.12    114.70 o
   3   4  10        9.61      107.91    110.38 o
   4   4  10        7.42       33.83    113.59 o
   5   4  10       16.25       27.29    107.79 o
   6   4  10       34.28      123.59    112.85 o
   7   4  10        0.00      131.61    118.90 o
   8   4  10       51.31      146.81    115.57 o
   9   4  10        5.15       84.82    112.23 o
  10   4  10        3.53     -116.06    116.06 o
  12   4  10       14.56        7.41    118.40 o
   1   5  10        0.92      153.34    108.90 o
   2   5  10       27.58      -69.88    130.63 o
   3   5  10       23.55       35.06    123.59 o
   4   5  10      226.62       35.20    130.05 o
   5   5  10        0.05       91.98    109.88 o
   6   5  10       98.00      192.51    124.10 o
   7   5  10       12.49      179.64    117.05 o
   8   5  10        0.28       87.04     51.24 o
   9   5  10       16.18      -95.32    130.50 o
   0   6  10      323.06      342.53    135.75 o
   1   6  10        8.96       43.71    119.76 o
   2   6  10       97.13      -51.12    132.50 o
   3   6  10       49.68       80.63    126.68 o
   4   6  10        2.13      117.66    124.45 o
   5   6  10        9.82      118.40    125.07 o
   1   1  11        1.30      -93.46    133.96 o
   2   1  11       75.88      273.63    123.97 o
   3   1  11        0.53      101.12    129.27 o
   4   1  11      146.18      348.37    131.89 o
   5   1  11       45.59      226.20    114.71 o
   6   1  11       52.51      176.32    129.77 o
   7   1  11        9.37     -130.75    130.75 o
   0   2  11      349.76      370.95    130.32 o
   1   2  11       41.16      -87.29    129.77 o
   2   2  11       98.95      291.54    116.69 o
   3   2  11       64.14      131.62    120.14 o
   4   2  11        8.31     -126.80    126.80 o
   5   2  11       17.95     -130.01    130.01 o
 
